# Supplementary material for: The karyotype of Aegilops geniculata and its use to identify both addition and substitution lines of wheat
Source: Mol Cytogenet. 2019 Apr 2;12:15. doi: 10.1186/s13039-019-0428-2 (PMC6446333; doi:10.1186/s13039-019-0428-2)
Supplement: Supplementary file 1 — Table S1. The 240 SNP markers shared by Sub L-1, Sub L-2, Sub L-3 and AS6. (XLSX 5838 kb) [file 13039_2019_428_MOESM1_ESM.xlsx]

## Sheet: 筛4M特异引物 
probeset_id				Y-1	Y-2	Y-3	Y-4	Y-5	Y-7	Y-8	Y-9	Y-10	Y-6	Y-11	Y-12	Y-13	CM32	YY2	AS6	AS4	M
AX-108986447	chr1A	1160480	1160550	TT	TT	TT	TT	TT	TT	TT	TT	TT	TT	TT	TT	TT	TT	TT	TT	---	GG
AX-110528089	chr1A	1198756	1198826	AA	AA	AA	AA	AA	AA	AA	AA	AA	AA	AA	AA	AA	AA	AA	AG	AG	AG
AX-108874199	chr1A	1207002	1207072	GG	GG	GG	GG	GG	GG	GG	GG	GG	GG	GG	GG	GG	GG	GG	---	AA	AA
AX-111651188	chr1A	1348707	1348777	AA	AA	AA	AA	AA	AA	AA	AA	AA	AA	AA	AA	AA	AA	AA	GG	GG	GG
AX-109924242	chr1A	1671496	1671566	AA	AA	AA	AA	AA	AA	AA	AA	AA	AA	AA	AA	AA	AA	AA	AA	---	AA
AX-108957185	chr1A	1702159	1702229	CC	CC	CC	CC	CC	CC	CC	CC	CC	CC	CC	CC	CC	CC	CC	GG	CG	CG
AX-111036816	chr1A	2377640	2377710	AA	AA	AA	AA	AA	AA	AA	AA	AA	AA	AA	AA	AA	AA	AA	AC	AA	CC
AX-111607990	chr1A	2541747	2541817	AA	AA	AA	AA	AA	AA	AA	AA	AA	AA	AA	AA	AA	AA	AA	GG	---	AG
AX-111466790	chr1A	2544203	2544273	CC	CC	CC	CC	CC	CC	CC	CC	CC	CC	CC	CC	CC	CC	CC	---	CC	TT
AX-111505633	chr1A	2876786	2876856	AA	AA	AA	AA	AA	AA	AA	AA	AA	AA	AA	AA	AA	AA	AA	---	GG	AA
AX-110999783	chr1A	2895695	2895765	GG	GG	GG	GG	GG	GG	GG	GG	GG	GG	GG	GG	GG	GG	GG	---	CC	CG
AX-110968207	chr1A	2945964	2946034	AA	AA	AA	AA	AA	AA	AA	AA	AA	AA	AA	AA	AA	AA	AA	---	---	TT
AX-111461257	chr1A	2949719	2949789	GG	GG	GG	GG	GG	GG	GG	GG	GG	GG	GG	GG	GG	GG	GG	AA	AA	AG
AX-108773067	chr1A	3156598	3156668	GG	GG	GG	GG	GG	GG	GG	GG	GG	GG	GG	GG	GG	GG	GG	AG	AG	---
AX-111604707	chr1A	3226839	3226909	TT	TC	TT	---	TT	TT	TT	TT	---	TC	CC	TT	TT	CC	CC	TC	CC	CC
AX-111201796	chr1A	3386239	3386309	GG	GG	GG	GG	GG	GG	GG	GG	GG	GG	GG	GG	GG	GG	GG	---	---	GG
AX-110476443	chr1A	3463841	3463911	CC	CC	CC	CC	CC	CC	CC	CC	CC	CC	CC	CC	CC	CC	CC	GG	GG	GG
AX-109414425	chr1A	3591027	3591097	CC	CC	CC	CC	CC	CC	CC	CC	CC	CC	CC	CC	CC	CC	CC	---	TT	TT
AX-111027357	chr1A	3606132	3606202	TT	TT	TT	TT	TT	TT	TT	TT	TT	TT	TT	TT	TT	TT	TT	CC	TT	---
AX-110563664	chr1A	3639275	3639345	AA	AA	AA	AA	AA	AA	AA	AA	AA	AG	GG	AA	AA	GG	GG	---	AG	AG
AX-110940927	chr1A	3657669	3657739	TT	TT	TT	TT	TT	TT	TT	TT	TT	TT	TT	TT	TT	TT	TT	---	TT	TC
AX-111553109	chr1A	3699622	3699692	AA	AA	AA	AA	AA	AA	AA	AA	AA	AA	---	AA	AA	---	---	---	AA	AA
AX-111263780	chr1A	3777921	3777991	TT	TT	TT	TT	TT	TT	TT	TT	TT	TT	TT	TT	TT	TT	TT	---	TT	---
AX-109455357	chr1A	3923637	3923707	CC	---	CC	CC	CC	CC	CC	CC	CC	AC	AA	CC	CC	AA	AA	---	---	CC
AX-110418768	chr1A	4044223	4044293	TT	TT	TT	TT	TT	TT	TT	TT	TT	TC	CC	TT	TT	CC	CC	TC	TC	TC
AX-110659849	chr1A	4051540	4051610	AA	AA	AA	AA	AA	AA	AA	AA	AA	AA	AA	AA	AA	AA	AA	AA	AA	AA
AX-110439419	chr1A	4158764	4158834	AA	AA	AA	AA	AA	AA	AA	AA	AA	AA	AA	AA	AA	AA	AA	---	AA	AA
AX-110584864	chr1A	4226861	4226931	TT	TT	TT	TT	TT	TT	TT	TT	TT	TT	TT	TT	TT	TT	TT	---	TC	TC
AX-110583524	chr1A	4666324	4666394	TT	TT	TT	TT	TT	TT	TT	TT	TT	TT	TT	TT	TT	TT	TT	CC	TC	TC
AX-111023814	chr1A	4725708	4725778	TT	TT	TT	TT	TT	TT	TT	TT	TT	TT	TT	TT	TT	TT	TT	TG	GG	---
AX-111132735	chr1A	5464442	5464512	CC	CC	CC	CC	CC	CC	CC	CC	CC	CC	CC	CC	CC	CC	CC	---	TT	CC
AX-110396896	chr1A	5491688	5491758	CC	CC	CC	CC	CC	CC	CC	CC	CC	CC	CC	CC	CC	CC	CC	TT	TT	---
AX-109821608	chr1A	6327697	6327767	TT	TT	TT	TT	TT	TT	TT	TT	TT	TT	TT	CC	CC	TT	TT	TC	TT	CC
AX-110025590	chr1A	6342238	6342308	TT	TT	TT	TT	TT	TT	TT	TT	TT	TT	TT	TT	TT	TT	TT	TC	---	TC
AX-108774144	chr1A	6425106	6425176	CC	CC	CC	CC	CC	CC	CC	CC	CC	CC	CC	CC	CC	CC	CC	---	TC	TC
AX-110409222	chr1A	6632756	6632826	TT	TT	TT	TT	TT	TT	TT	TT	TT	TT	TT	TT	TT	TT	TT	---	CC	---
AX-110669146	chr1A	6638814	6638884	GG	GG	GG	GG	GG	GG	GG	GG	GG	GG	GG	GG	GG	GG	GG	AG	---	GG
AX-110443058	chr1A	6734037	6734107	AA	AA	AA	AA	AA	AA	AA	AA	AA	AA	AA	AA	AA	AA	AA	---	AG	AG
AX-109436734	chr1A	6760474	6760544	TT	TT	TT	TT	TT	TT	TT	TT	TT	TT	TT	TT	TT	TT	TT	CC	CC	CC
AX-109322832	chr1A	7182324	7182394	TT	TT	TT	TT	TT	TT	TT	TT	---	TT	TT	TT	TT	TT	TT	TT	TT	---
AX-86172715	chr1A	7184786	7184856	GG	GG	GG	GG	GG	GG	GG	GG	GG	GG	GG	GG	GG	GG	GG	---	AG	AG
AX-109820251	chr1A	7363586	7363656	TT	TT	TT	TT	TT	TT	TT	TT	TT	TT	TT	TT	TT	TT	TT	CC	CC	TT
AX-109977373	chr1A	7650626	7650696	TT	TT	TT	TT	TT	TT	TT	TT	TT	TT	TT	TT	TT	TT	TT	---	TC	CC
AX-112286815	chr1A	7660031	7660101	GG	GG	GG	GG	GG	AG	AG	AG	AG	GG	GG	GG	GG	AG	AG	AG	GG	GG
AX-109859174	chr1A	7671714	7671784	GG	GG	GG	---	GG	GG	GG	GG	GG	GG	GG	GG	GG	GG	GG	---	CC	CC
AX-110505566	chr1A	7676742	7676812	CC	CC	CC	CC	CC	CC	CC	CC	CC	CC	CC	CC	CC	CC	CC	CC	CC	CC
AX-110541049	chr1A	8161708	8161778	CC	CC	TT	TT	CC	TT	TT	TT	TT	TT	CC	TT	TT	CC	CC	CC	CC	CC
AX-89629592	chr1A	8329252	8329322	AA	AA	GG	GG	AA	GG	GG	GG	GG	AG	AA	GG	GG	AA	AA	AG	AA	AA
AX-109561480	chr1A	8335450	8335520	GG	GG	AA	AA	GG	AA	AA	AA	AA	AG	GG	AA	AA	GG	GG	AG	---	---
AX-108757364	chr1A	8344574	8344644	AA	AA	GG	GG	AA	GG	GG	---	GG	AG	AA	GG	GG	AA	AA	AA	AA	AA
AX-111125508	chr1A	8634044	8634114	AA	AA	GG	GG	AA	GG	GG	GG	GG	AG	AA	GG	GG	AA	AA	---	AG	GG
AX-109437282	chr1A	8666792	8666862	CC	CC	TT	TT	CC	TT	TT	TT	TT	TC	CC	TT	TT	CC	CC	CC	TT	CC
AX-111262089	chr1A	8727280	8727350	TT	TT	TT	TT	TT	TT	TT	TT	TT	TT	TT	TT	TT	TT	TT	---	TT	TT
AX-94465571	chr1A	9204297	9204367	AA	AA	AA	AA	AA	AA	AA	AA	AA	AA	AA	AA	AA	AA	AA	---	AG	AA
AX-111541129	chr1A	9222644	9222714	CC	CC	CC	CC	CC	CC	CC	CC	CC	CC	CC	CC	CC	CC	CC	---	---	---
AX-110184390	chr1A	9231073	9231143	TT	TT	TT	TT	TT	TT	TT	TT	TT	TT	TT	TT	TT	TT	TT	---	TT	TT
AX-109830811	chr1A	9245584	9245654	AA	AA	AA	AA	AA	AA	AA	AA	AA	AA	AA	AA	AA	AA	AA	---	AG	---
AX-109292832	chr1A	9251341	9251411	AA	AA	AA	AA	AA	AA	AA	AA	AA	AA	AA	AA	AA	AA	AA	---	CC	AA
AX-109969719	chr1A	9572867	9572937	TT	TT	TT	TT	TT	TT	TT	TT	TT	TT	TT	TT	TT	TT	TT	---	TC	TC
AX-94386653	chr1A	9579537	9579607	CC	CC	CC	CC	CC	CC	CC	CC	CC	CC	CC	CC	CC	CC	CC	CC	CC	CC
AX-111518386	chr1A	9956322	9956392	TT	TT	TT	TT	TT	TT	TT	TT	TT	TT	TT	TT	TT	TT	TT	---	GG	---
AX-110459479	chr1A	9980535	9980605	GG	GG	GG	GG	GG	GG	GG	GG	GG	GG	GG	GG	GG	GG	GG	AA	AA	AG
AX-110946083	chr1A	10081974	10082044	TT	TT	TT	TT	TT	TT	TT	TT	TT	TT	TT	TT	TT	TT	TT	TT	TT	TT
AX-109365278	chr1A	10126103	10126173	TT	TT	TT	AT	TT	TT	TT	TT	TT	TT	TT	TT	TT	TT	TT	AT	TT	TT
AX-109389462	chr1A	10211375	10211445	AA	AA	AA	AA	AA	AA	AA	AA	AA	AA	AA	AA	AA	AA	AA	---	GG	GG
AX-109320339	chr1A	10224032	10224102	TT	TT	TT	TT	TT	TT	TT	TT	TT	TT	TT	TT	TT	TT	TT	TC	TC	TC
AX-109406377	chr1A	10240040	10240110	GG	GG	GG	GG	GG	GG	GG	GG	GG	GG	GG	GG	GG	GG	GG	GG	AA	---
AX-109465756	chr1A	10250837	10250907	TT	TT	TT	TT	TT	TT	TT	TT	TT	TT	TT	TT	TT	TT	TT	TG	---	GG
AX-108777399	chr1A	10579425	10579495	TT	TT	TT	TT	TT	TT	TT	TT	TT	TT	TT	TT	TT	TT	TT	TT	TT	TG
AX-109629373	chr1A	10604381	10604451	CC	CC	CC	CC	CC	CC	CC	CC	CC	CC	CC	CC	CC	CC	CC	GG	---	GG
AX-108865633	chr1A	10707092	10707162	AA	AA	AA	AA	AA	AA	AA	AA	AA	AA	AA	AA	AA	AA	AA	AG	GG	GG
AX-110939081	chr1A	10798320	10798390	AA	GG	GG	GG	AA	AA	AA	AA	AA	AG	AA	GG	GG	AA	AA	---	AA	GG
AX-108915155	chr1A	10965711	10965781	CC	CC	CC	CC	CC	CC	CC	CC	CC	CC	CC	CC	CC	CC	CC	TC	TC	TC
AX-89524016	chr1A	11064825	11064895	AA	GG	GG	GG	AA	AA	AA	AA	AA	AG	AA	GG	GG	AA	AA	AG	AA	GG
AX-110123588	chr1A	11071429	11071499	GG	AA	AA	AA	GG	GG	GG	GG	GG	AG	GG	AA	AA	GG	GG	---	GG	---
AX-111647970	chr1A	11112215	11112285	TT	GG	GG	GG	TT	TT	TT	TT	TT	TG	TT	GG	GG	TT	TT	TG	---	TG
AX-108953095	chr1A	11177210	11177280	TT	CC	CC	CC	TT	TT	TT	TT	TT	TT	TT	CC	CC	TT	TT	CC	CC	CC
AX-109314921	chr1A	11563662	11563732	CC	TT	TT	TT	CC	CC	CC	CC	CC	TC	CC	TT	TT	CC	CC	TC	CC	TC
AX-89621310	chr1A	11569595	11569665	GG	CC	CC	CC	GG	GG	GG	GG	GG	CG	GG	CC	CC	GG	GG	GG	GG	GG
AX-110440018	chr1A	11647261	11647331	TT	TT	TT	TT	TT	TT	TT	TT	TT	TT	TT	TT	TT	TT	TT	---	TC	---
AX-109496867	chr1A	11657601	11657671	CC	CC	CC	CC	CC	CC	CC	CC	CC	CC	CC	CC	CC	CC	CC	AC	CC	---
AX-111495887	chr1A	11675046	11675116	CC	CC	CC	CC	CC	CC	CC	CC	CC	CC	CC	CC	CC	CC	CC	CC	CC	CC
AX-94537029	chr1A	11722295	11722365	TT	TT	TT	TT	TT	CC	CC	CC	CC	TT	TT	TT	CC	TT	CC	CC	TT	CC
AX-108848169	chr1A	11816518	11816588	GG	GG	GG	GG	GG	GG	GG	GG	GG	GG	GG	GG	GG	GG	GG	---	AG	GG
AX-111063542	chr1A	11818858	11818928	CC	CC	CC	CC	CC	CC	CC	CC	CC	CC	CC	CC	CC	CC	CC	---	CC	TT
AX-89683874	chr1A	11821036	11821106	AA	AA	AA	AA	AA	AA	AA	AA	AA	AA	AA	AA	AA	AA	AA	AG	GG	GG
AX-109597334	chr1A	11870907	11870977	TT	TT	TT	TT	TT	TT	TT	TT	TT	TT	TT	TT	TT	TT	TT	TC	TC	CC
AX-110511743	chr1A	11899175	11899245	CC	CC	CC	CC	CC	AA	AA	AA	AA	CC	CC	CC	CC	CC	CC	CC	CC	CC
AX-109897215	chr1A	11904443	11904513	AA	AA	AA	AA	AA	GG	GG	GG	GG	AA	AA	AA	AA	AA	AA	---	---	GG
AX-110363986	chr1A	11940298	11940368	CC	CC	CC	CC	CC	TT	TT	TT	TT	CC	CC	CC	CC	CC	CC	TT	---	CC
AX-110042622	chr1A	11949856	11949926	CC	CC	CC	CC	CC	TT	TT	TT	TT	CC	CC	CC	CC	CC	CC	CC	CC	TC
AX-110961711	chr1A	11953638	11953708	GG	GG	GG	GG	GG	AA	AA	AA	AA	GG	GG	GG	GG	GG	GG	---	AG	GG
AX-110610111	chr1A	12087617	12087687	AA	AA	AA	AA	AA	GG	GG	GG	GG	AA	AA	AA	AA	AA	AA	---	GG	GG
AX-110368802	chr1A	12105561	12105631	GG	GG	GG	GG	TT	GG	GG	GG	GG	TG	TT	TT	TT	TT	TT	---	TT	TT
AX-109840967	chr1A	12121796	12121866	AA	AA	AA	AA	GG	AA	AA	AA	AA	---	GG	GG	GG	GG	GG	AA	AG	AG
AX-111056702	chr1A	12131936	12132006	TT	TT	TT	TT	AA	TT	TT	TT	TT	AT	AA	AA	AA	AA	AA	---	AT	AA
AX-110362430	chr1A	12134985	12135055	CC	CC	CC	CC	TT	CC	CC	CC	CC	TC	TT	TT	TT	TT	TT	---	TC	TT
AX-110406227	chr1A	12138602	12138672	GG	GG	GG	GG	AA	GG	GG	GG	GG	AG	AA	AA	AA	AA	AA	AG	GG	AG
AX-109985163	chr1A	12141457	12141527	GG	GG	GG	GG	TT	GG	GG	GG	GG	TG	TT	TT	TT	TT	TT	TG	TG	TG
AX-111488094	chr1A	12265160	12265230	CC	CC	CC	CC	CC	CC	CC	CC	CC	CC	CC	CC	CC	CC	CC	CC	CC	CC
AX-109899033	chr1A	12364491	12364561	CC	CC	CC	CC	CC	CC	CC	CC	CC	CC	CC	CC	CC	CC	CC	---	CC	CC
AX-111149787	chr1A	12373425	12373495	TT	TT	TT	TT	TT	TT	TT	TT	TT	TT	TT	TT	TT	TT	TT	---	TC	---
AX-111565776	chr1A	13004523	13004593	CC	CC	CC	CC	CC	TT	TT	TT	TT	CC	CC	CC	CC	CC	CC	TT	CC	CC
AX-111806219	chr1A	13091842	13091912	TT	TT	TT	TT	TT	TT	TT	TT	TT	TT	TT	TT	TT	TT	TT	CC	TT	TT
AX-109865519	chr1A	13100415	13100485	GG	GG	GG	GG	GG	GG	GG	GG	GG	GG	GG	GG	GG	GG	GG	---	---	GG
AX-109866051	chr1A	13270098	13270168	CC	CC	CC	CC	CC	TT	TT	TT	TT	CC	CC	CC	CC	CC	CC	TC	CC	CC
AX-109627408	chr1A	13755602	13755672	GG	GG	GG	GG	GG	AA	AA	AA	AA	GG	GG	GG	GG	GG	GG	AG	AG	GG
AX-110387837	chr1A	13819120	13819190	CC	CC	CC	CC	CC	TT	TT	TT	TT	CC	CC	CC	CC	CC	CC	TT	CC	TT
AX-110987479	chr1A	13829093	13829163	TT	TT	TT	TT	TT	GG	GG	GG	GG	TT	TT	TT	TT	TT	TT	---	TG	TG
AX-109846781	chr1A	13831527	13831597	TT	TT	TT	TT	TT	CC	CC	CC	CC	TT	TT	TT	TT	TT	TT	TC	TC	TC
AX-111071514	chr1A	13847279	13847349	AA	AA	AA	AA	AA	GG	GG	GG	GG	AA	AA	AA	AA	AA	AA	---	GG	GG
AX-110507135	chr1A	13873683	13873753	GG	GG	GG	GG	GG	AA	AA	AA	AA	GG	GG	GG	GG	GG	GG	---	AG	AG
AX-109998250	chr1A	14061188	14061258	TT	TT	TT	TT	GG	TT	TT	TT	TT	TT	GG	GG	GG	TT	TT	---	---	---
AX-109281991	chr1A	14081103	14081173	TT	TT	TT	TT	TT	TT	TT	TT	TT	TT	TT	TT	TT	TT	TT	---	TC	TC
AX-109914247	chr1A	14130065	14130135	AA	AA	AA	AA	GG	AA	AA	AA	AA	AG	GG	GG	GG	GG	GG	---	AA	AA
AX-110998359	chr1A	14233569	14233639	AA	AA	AA	AA	GG	AA	AA	AA	AA	AG	GG	GG	GG	GG	GG	AG	---	AG
AX-111656593	chr1A	14244355	14244425	AA	AA	AA	AA	AA	AA	AA	AA	AA	AA	AA	AA	AA	GG	GG	AG	AG	---
AX-110910898	chr1A	14468533	14468603	AA	AA	AA	AA	CC	AA	AA	AA	AA	AC	CC	CC	CC	CC	CC	---	AA	CC
AX-111066745	chr1A	14504438	14504508	TT	TT	TT	TT	GG	TT	TT	TT	TT	TG	GG	GG	GG	GG	GG	---	TG	TT
AX-109463338	chr1A	14600835	14600905	GG	GG	GG	GG	GG	GG	GG	GG	GG	GG	GG	GG	GG	GG	GG	---	AA	AG
AX-109344712	chr1A	14627311	14627381	TT	---	TT	TT	TT	CC	CC	CC	CC	TT	TT	TT	TT	TT	TT	TC	TT	CC
AX-109295825	chr1A	14647811	14647881	GG	GG	GG	GG	TT	TT	TT	TT	TT	TG	TT	TT	TT	GG	GG	TT	TT	TT
AX-110460472	chr1A	14748834	14748904	AA	AA	AA	AA	CC	AA	AA	AA	AA	AA	CC	CC	CC	AA	AA	AA	CC	CC
AX-108842309	chr1A	14853637	14853707	AA	AA	AA	AA	GG	GG	GG	GG	GG	GG	GG	GG	GG	AA	AA	---	GG	GG
AX-109350385	chr1A	14857437	14857507	TT	TT	TT	TT	CC	CC	CC	CC	CC	TC	CC	CC	CC	TT	TT	---	CC	CC
AX-111089698	chr1A	15182094	15182164	AA	AA	AA	AA	CC	CC	CC	CC	CC	AC	CC	CC	CC	---	AA	AA	CC	CC
AX-110523831	chr1A	15187306	15187376	CC	CC	CC	CC	CC	CC	CC	CC	CC	CC	CC	CC	CC	CC	CC	CC	CC	CC
AX-111149256	chr1A	15318428	15318498	CC	CC	CC	CC	CC	TT	TT	TT	TT	CC	CC	CC	CC	CC	CC	---	---	---
AX-110417482	chr1A	15342263	15342333	TT	TT	TT	TT	CC	TT	TT	TT	TT	TT	CC	CC	CC	TT	TT	---	---	TC
AX-109431193	chr1A	15467768	15467838	TT	TT	TT	TT	---	CC	CC	CC	CC	TT	---	---	---	CC	CC	---	TC	TC
AX-109462275	chr1A	15485418	15485488	CC	CC	CC	CC	CC	TT	TT	TT	TT	CC	---	TC	---	CC	CC	---	CC	CC
AX-110010474	chr1A	15488881	15488951	CC	CC	CC	CC	CC	AA	AA	AA	AA	CC	CC	CC	CC	CC	CC	---	CC	CC
AX-110393732	chr1A	15511402	15511472	GG	GG	GG	GG	AA	GG	GG	GG	GG	---	AA	AA	AA	GG	GG	---	---	GG
AX-111758917	chr1A	15805072	15805142	CC	CC	CC	CC	---	TT	TT	TT	TT	CC	---	---	---	CC	CC	TC	CC	CC
AX-110563049	chr1A	15905547	15905617	TT	TT	TT	TT	GG	TT	TT	TT	TT	---	GG	GG	GG	GG	GG	GG	---	---
AX-108966198	chr1A	16038962	16039032	GG	GG	GG	GG	TT	GG	GG	GG	GG	TG	TT	---	TT	GG	GG	GG	GG	GG
AX-94952968	chr1A	16300867	16300937	GG	GG	GG	GG	CC	GG	GG	GG	GG	GG	CC	CC	CC	GG	GG	CG	CC	CG
AX-94555429	chr1A	16375109	16375179	TT	TT	TT	TT	CC	TT	TT	TT	TT	TC	---	CC	CC	TT	TT	TT	TT	TT
AX-109059350	chr1A	16382082	16382152	AA	AA	AA	AA	---	AA	AA	AA	AA	AG	---	---	---	AA	AA	---	AG	AG
AX-109857387	chr1A	16395131	16395201	GG	GG	GG	GG	CC	GG	GG	GG	GG	CG	CC	CC	CC	GG	GG	CG	CG	---
AX-110090502	chr1A	16407020	16407090	CC	CC	CC	CC	TC	CC	CC	CC	CC	CC	TC	TC	TC	CC	CC	CC	---	---
AX-110025360	chr1A	16928032	16928102	TT	TT	TT	TT	TT	TT	TT	TT	TT	TT	TT	TT	TT	TT	TT	---	CC	CC
AX-111626376	chr1A	17075928	17075998	CC	CC	CC	CC	CC	CC	CC	CC	CC	CC	CC	CC	CC	CC	CC	---	AC	AC
AX-108756149	chr1A	19552522	19552592	AA	AA	AA	AA	CC	AA	AA	AA	AA	AC	CC	AC	CC	AA	AA	---	---	AC
AX-111681732	chr1A	20092455	20092525	CC	CC	CC	CC	CC	CC	CC	CC	CC	CC	CC	CC	CC	CC	CC	TC	CC	TC
AX-109850363	chr1A	20201881	20201951	CC	CC	CC	CC	CC	CC	CC	CC	CC	CC	CC	CC	CC	---	TT	---	TC	TT
AX-109940212	chr1A	20281507	20281577	GG	GG	GG	GG	GG	GG	GG	GG	GG	GG	GG	GG	GG	AA	AA	AG	GG	GG
AX-110013408	chr1A	20365953	20366023	GG	GG	GG	GG	GG	GG	GG	GG	GG	GG	GG	GG	GG	AA	AA	---	AA	AG
AX-110438766	chr1A	20428972	20429042	AA	AA	AA	AA	AA	AA	AA	AA	AA	AA	AA	AA	AA	AA	AA	---	---	CC
AX-108855026	chr1A	20464387	20464457	CC	CC	CC	CC	CC	CC	CC	CC	CC	CC	CC	CC	CC	TT	TT	---	TT	CC
AX-111565119	chr1A	20703192	20703262	TT	TT	TT	TT	TT	TT	TT	TT	TT	TT	TT	TT	TT	CC	CC	---	CC	TC
AX-109898803	chr1A	20744757	20744827	AA	AA	AA	AA	AA	AA	AA	AA	AA	AA	AA	AA	AA	GG	GG	---	GG	GG
AX-110515151	chr1A	20842015	20842085	CC	CC	CC	CC	CC	CC	CC	CC	CC	CC	CC	CC	CC	TT	TT	TC	TT	TT
AX-110952374	chr1A	20858157	20858227	GG	GG	GG	GG	GG	GG	GG	GG	GG	GG	GG	GG	GG	---	AA	GG	GG	GG
AX-110906927	chr1A	20872626	20872696	AA	AA	AA	AA	AA	AA	AA	AA	AA	AA	AA	AA	AA	GG	GG	---	GG	GG
AX-110591299	chr1A	20882687	20882757	GG	GG	GG	GG	GG	GG	GG	GG	GG	GG	GG	GG	GG	AA	AA	---	AA	GG
AX-109348628	chr1A	20886802	20886872	CC	CC	CC	CC	CC	CC	CC	CC	CC	CC	CC	CC	CC	TT	TT	CC	CC	CC
AX-110549046	chr1A	20907449	20907519	AA	AA	AA	AA	GG	AA	AA	AA	AA	AG	GG	GG	GG	GG	GG	---	---	AA
AX-110361744	chr1A	20911223	20911293	GG	GG	GG	GG	AA	GG	GG	GG	GG	AG	AA	AA	AA	AA	AA	---	AG	AA
AX-108866416	chr1A	20917673	20917743	AA	AA	AA	AA	GG	AA	AA	AA	AA	---	GG	GG	GG	GG	GG	GG	AA	GG
AX-108770405	chr1A	20922490	20922560	GG	GG	GG	GG	TT	GG	GG	GG	GG	TG	TT	TT	TT	TT	TT	---	GG	GG
AX-89488367	chr1A	20939659	20939729	GG	GG	GG	GG	AA	GG	GG	GG	GG	AG	AA	AA	AA	AA	AA	GG	---	GG
AX-108868021	chr1A	20988303	20988373	AA	AA	AA	AA	AA	AA	AA	AA	AA	AA	AA	AA	AA	AA	AA	GG	---	---
AX-111140423	chr1A	21010581	21010651	CC	CC	CC	CC	CC	CC	CC	CC	CC	CC	CC	CC	CC	CC	CC	TT	TT	TT
AX-109830760	chr1A	21020606	21020676	AA	AA	AA	AA	AA	AA	AA	AA	AA	AA	AA	AA	AA	AA	AA	---	AG	AG
AX-110030742	chr1A	21030114	21030184	CC	CC	CC	CC	CC	CC	CC	CC	CC	CC	CC	CC	CC	AA	AA	AC	---	CC
AX-110452986	chr1A	21093716	21093786	TT	TT	TT	TT	TT	TT	TT	TT	TT	TT	TT	TT	TT	CC	CC	---	---	CC
AX-109511562	chr1A	21097156	21097226	TT	TT	TT	TT	TT	TT	TT	TT	TT	TT	TT	TT	TT	CC	CC	---	TT	TT
AX-110496768	chr1A	21143286	21143356	TT	TT	TT	TT	TT	TT	TT	TT	TT	TT	TT	TT	TT	CC	CC	---	TT	TC
AX-110388488	chr1A	21148828	21148898	TT	TT	TT	TT	TT	TT	TT	TT	TT	TT	TT	TT	TT	CC	CC	---	---	CC
AX-108772599	chr1A	21173463	21173533	CC	CC	CC	CC	CC	CC	CC	CC	CC	CC	CC	CC	CC	TT	TT	---	CC	---
AX-110627812	chr1A	21332499	21332569	AA	AA	AA	AA	AA	AA	AA	AA	AA	AA	AA	AA	AA	AA	AA	AC	CC	AC
AX-110962638	chr1A	21353241	21353311	AA	AA	AA	AA	AA	AA	AA	AA	AA	AA	AA	AA	AA	GG	GG	GG	GG	---
AX-108835182	chr1A	21483417	21483487	CC	CC	CC	CC	CC	CC	CC	CC	CC	CC	CC	CC	CC	GG	GG	CG	CC	CG
AX-110445530	chr1A	21596646	21596716	GG	GG	GG	GG	GG	GG	GG	GG	GG	GG	GG	GG	GG	CC	CC	CG	CG	CG
AX-111539534	chr1A	21611785	21611855	TT	TT	TT	TT	TT	TT	TT	TT	TT	TT	TT	TT	TT	CC	CC	CC	CC	CC
AX-110402350	chr1A	21774786	21774856	TT	TT	TT	TT	TT	TT	TT	TT	TT	TT	TT	TT	TT	TT	TT	---	CC	CC
AX-109867555	chr1A	22081362	22081432	TT	TT	TT	TT	TT	CC	CC	CC	CC	TT	TT	TT	TT	TT	TT	TC	TC	CC
AX-109859875	chr1A	22241050	22241120	AA	AA	AA	AA	AA	GG	GG	GG	GG	AA	AA	AA	AA	AA	AA	GG	GG	GG
AX-109428041	chr1A	22483455	22483525	TT	TT	TT	TT	TT	TT	TT	TT	TT	TT	TT	TT	TT	CC	CC	---	---	TC
AX-111684944	chr1A	22558760	22558830	CC	CC	CC	CC	CC	CC	CC	CC	CC	CC	---	CC	CC	TT	TT	---	TC	---
AX-94710443	chr1A	22596975	22597045	AA	AA	AA	AA	AA	AA	AA	AA	AA	AA	AA	AA	AA	TT	TT	AT	AA	AA
AX-110943723	chr1A	22606249	22606319	GG	GG	GG	GG	GG	GG	GG	GG	GG	GG	GG	GG	GG	AA	AA	---	---	GG
AX-111512097	chr1A	22653816	22653886	GG	GG	GG	GG	GG	GG	GG	GG	GG	GG	GG	GG	GG	AA	AA	AA	GG	AA
AX-110567377	chr1A	22891178	22891248	TT	TT	TT	TT	TT	TT	TT	TT	TT	TT	TT	TT	TT	TT	TT	TG	TT	TT
AX-110004813	chr1A	22983130	22983200	GG	GG	GG	GG	GG	GG	GG	GG	GG	GG	GG	GG	GG	GG	GG	TT	---	TT
AX-111086914	chr1A	22998758	22998828	AA	AA	AA	AA	AA	AA	AA	AA	AA	AA	AA	AA	AA	AA	AA	---	AG	AG
AX-109374832	chr1A	23009764	23009834	CC	CC	CC	CC	CC	CC	CC	CC	CC	CC	CC	CC	CC	CC	CC	AA	AA	AA
AX-111001034	chr1A	23014036	23014106	CC	CC	CC	CC	CC	CC	CC	CC	CC	CC	CC	CC	CC	CC	CC	---	---	TT
AX-111670056	chr1A	23042830	23042900	TT	TT	TT	TT	TT	TT	TT	TT	TT	TT	TT	TT	TT	TT	TT	---	TC	---
AX-109965700	chr1A	23067058	23067128	GG	GG	GG	GG	GG	GG	GG	GG	GG	GG	GG	GG	GG	GG	GG	AG	GG	GG
AX-89431833	chr1A	23105899	23105969	TT	TT	TT	TT	TT	TT	TT	TT	TT	TT	TT	TT	TT	TT	TT	TC	CC	CC
AX-110593436	chr1A	23155493	23155563	AA	AA	AA	AA	AA	AA	AA	AA	AA	AA	AA	AA	AA	AA	AA	GG	GG	GG
AX-111764211	chr1A	23291450	23291520	AA	AA	AA	AA	CC	AA	AA	AA	AA	AA	CC	CC	CC	AA	---	CC	AC	CC
AX-110387831	chr1A	23628593	23628663	AA	AA	AA	AA	AA	AA	AA	AA	AA	AA	AA	AA	AA	GG	GG	AA	AG	AG
AX-109585803	chr1A	23691999	23692069	GG	GG	GG	GG	GG	GG	GG	GG	GG	GG	GG	GG	GG	AA	AA	AG	GG	GG
AX-111630751	chr1A	23718247	23718317	CC	CC	CC	CC	CC	CC	CC	CC	CC	CC	CC	---	---	TT	TT	TC	CC	CC
AX-111484005	chr1A	23814384	23814454	TT	TT	TT	TT	TT	TT	TT	TT	TT	TT	TT	TT	TT	CC	CC	CC	CC	CC
AX-110008558	chr1A	23858876	23858946	AA	---	---	AA	AA	AA	AA	AA	AA	AA	AA	AA	AA	GG	GG	GG	GG	GG
AX-108886928	chr1A	23993454	23993524	TT	TT	TT	TT	CC	TT	TT	TT	TT	TC	CC	CC	CC	---	---	TC	TC	TC
AX-89639046	chr1A	24321320	24321390	CC	CC	CC	CC	CC	CC	CC	CC	CC	CC	CC	CC	CC	TT	TT	---	TC	---
AX-108991623	chr1A	24326919	24326989	TT	TT	TT	TT	TT	TT	TT	TT	TT	TT	TT	TT	---	CC	CC	TT	---	TC
AX-110181408	chr1A	24331511	24331581	TT	TT	TT	TT	TT	TT	TT	TT	TT	TT	TT	TT	TT	TT	TT	TT	TT	TC
AX-108789085	chr1A	24861471	24861541	GG	GG	GG	GG	GG	GG	GG	GG	GG	GG	GG	GG	GG	GG	GG	AG	AA	AA
AX-110574960	chr1A	25119317	25119387	AA	AA	AA	AA	AA	AA	AA	AA	AA	AA	AA	AA	AA	AA	AA	AG	---	AA
AX-110652220	chr1A	25290184	25290254	AA	AA	AA	AA	AA	AA	AA	AA	AA	AA	AA	AA	AA	AA	AA	AG	AG	GG
AX-110713530	chr1A	25324421	25324491	---	TT	TT	TT	TT	TT	TT	TT	TT	TT	TT	TT	TT	TT	TT	---	CC	TC
AX-109286208	chr1A	25557632	25557702	AA	AA	AA	AA	AA	AA	AA	AA	AA	AA	AA	AA	AA	AA	AA	---	GG	AG
AX-109820573	chr1A	25568816	25568886	AA	AA	AA	AA	AA	AA	AA	AA	AA	AA	AA	AA	AA	AA	AA	AC	AC	AC
AX-109458470	chr1A	25713543	25713613	GG	GG	GG	GG	GG	GG	GG	GG	GG	GG	GG	GG	GG	GG	GG	AA	AA	AA
AX-111284993	chr1A	25812182	25812252	TT	TT	TT	TT	TT	TT	TT	TT	TT	TT	TT	TT	TT	TT	TT	---	TC	CC
AX-111019464	chr1A	25888851	25888921	GG	GG	GG	GG	GG	GG	GG	GG	GG	GG	GG	GG	GG	GG	GG	AG	AG	AG
AX-108772707	chr1A	26533699	26533769	AA	AA	AA	AA	AA	AA	AA	AA	AA	AA	AA	AA	AA	AA	AA	GG	GG	---
AX-110180733	chr1A	26537637	26537707	GG	GG	GG	GG	GG	GG	GG	GG	GG	GG	GG	GG	GG	GG	GG	---	AA	---
AX-109927782	chr1A	26987597	26987667	GG	GG	GG	GG	GG	GG	GG	GG	GG	GG	GG	GG	GG	GG	GG	GG	---	GG
AX-111030350	chr1A	27128185	27128255	AA	AA	AA	AA	AA	AA	AA	AA	AA	AA	AA	AA	AA	AA	AA	---	AA	AG
AX-110905719	chr1A	27131158	27131228	GG	GG	GG	GG	GG	GG	GG	GG	GG	GG	GG	GG	GG	GG	GG	---	GG	GG
AX-110457577	chr1A	27209627	27209697	CC	CC	CC	CC	CC	CC	CC	CC	CC	CC	CC	CC	CC	CC	CC	CC	TT	CC
AX-111491732	chr1A	27211767	27211837	CC	CC	CC	CC	CC	CC	CC	CC	CC	CC	CC	CC	CC	CC	CC	CC	TC	CC
AX-109927153	chr1A	27215927	27215997	GG	GG	GG	GG	GG	GG	GG	GG	GG	GG	GG	GG	GG	GG	GG	AG	AA	---
AX-110975901	chr1A	27243276	27243346	GG	GG	GG	GG	GG	GG	GG	GG	GG	GG	GG	GG	GG	GG	GG	---	GG	---
AX-110911122	chr1A	27249781	27249851	TT	TT	TT	TT	TT	TT	TT	TT	TT	TT	TT	TT	TT	TT	TT	---	TG	TG
AX-109914553	chr1A	27255937	27256007	CC	CC	CC	CC	CC	CC	CC	CC	CC	CC	CC	CC	CC	CC	CC	CC	CC	CC
AX-111075987	chr1A	27260803	27260873	TT	TT	TT	TT	TT	TT	TT	TT	TT	TT	TT	TT	TT	TT	TT	---	CC	---
AX-110476706	chr1A	27282461	27282531	CC	CC	CC	CC	CC	CC	CC	CC	CC	CC	CC	CC	CC	CC	CC	CC	CC	CC
AX-110370077	chr1A	27289408	27289478	GG	GG	GG	GG	GG	GG	GG	GG	GG	GG	GG	GG	GG	GG	GG	CC	---	CC
AX-111081504	chr1A	27327518	27327588	GG	GG	GG	GG	GG	GG	GG	GG	GG	GG	GG	GG	---	GG	GG	GG	GG	TG
AX-111028882	chr1A	27399864	27399934	CC	CC	CC	CC	TT	CC	CC	CC	CC	---	TT	TT	TT	CC	CC	---	---	TT
AX-110918159	chr1A	27510830	27510900	CC	CC	CC	CC	CC	CC	CC	CC	CC	CC	CC	CC	---	CC	CC	---	AC	CC
AX-110372397	chr1A	27933155	27933225	CC	CC	CC	CC	CC	CC	CC	CC	CC	CC	CC	CC	CC	CC	CC	CC	CC	CC
AX-111234438	chr1A	28033411	28033481	CC	CC	CC	CC	TT	CC	CC	CC	CC	TC	TT	TT	TT	CC	CC	TC	CC	TC
AX-108896257	chr1A	28201828	28201898	CC	CC	CC	CC	CC	CC	CC	CC	CC	CC	CC	CC	CC	CC	CC	---	TC	TC
AX-110132628	chr1A	28253353	28253423	CC	CC	CC	CC	CC	CC	CC	CC	CC	CC	CC	CC	CC	CC	CC	---	---	CC
AX-109465124	chr1A	28521484	28521554	CC	CC	CC	CC	CC	CC	CC	CC	CC	CC	CC	CC	CC	CC	CC	CC	---	TT
AX-109463284	chr1A	28603945	28604015	CC	CC	CC	CC	CC	CC	CC	CC	CC	CC	CC	CC	CC	CC	CC	TC	TT	TT
AX-109372364	chr1A	28608821	28608891	CC	CC	CC	CC	TT	CC	CC	CC	CC	TC	TT	TT	TT	CC	CC	CC	TC	---
AX-110957772	chr1A	28640675	28640745	AA	AA	AA	AA	GG	AA	AA	AA	AA	AG	GG	GG	GG	AA	AA	GG	GG	---
AX-108820427	chr1A	28664365	28664435	GG	GG	GG	GG	GG	GG	GG	GG	GG	GG	GG	GG	GG	GG	GG	---	GG	GG
AX-109865669	chr1A	28713656	28713726	CC	CC	CC	CC	CC	CC	CC	CC	CC	CC	CC	CC	CC	CC	CC	---	TC	CC
AX-109565026	chr1A	28717584	28717654	TT	TT	TT	TT	TT	TT	TT	TT	TT	TT	TT	TT	TT	TT	TT	TT	TT	TT
AX-109042297	chr1A	28752960	28753030	TT	TT	TT	TT	TT	TT	TT	TT	TT	TT	TT	TT	TT	TT	TT	---	TT	TC
AX-108881505	chr1A	28756125	28756195	AA	AA	AA	AA	AA	AA	AA	AA	AA	AA	AA	AA	AA	AA	AA	---	AA	---
AX-110361423	chr1A	28894053	28894123	AA	AA	AA	AA	AA	AA	AA	AA	AA	AA	AA	AA	AA	AA	AA	AA	AA	AG
AX-111231539	chr1A	28927324	28927394	AA	AA	AA	AA	AA	AA	AA	AA	AA	AA	AA	AA	AA	AA	AA	AG	AA	AA
AX-111584391	chr1A	28933908	28933978	CC	CC	CC	CC	CC	CC	CC	CC	CC	CC	CC	CC	CC	CC	CC	---	---	TC
AX-108904341	chr1A	28938562	28938632	TT	TT	TT	TT	TT	TT	TT	TT	TT	TT	TT	TT	TT	TT	TT	---	TG	TG
AX-110527722	chr1A	28948627	28948697	TT	TT	TT	TT	TT	TT	TT	TT	TT	TT	TT	TT	TT	TT	TT	---	---	CC
AX-108927122	chr1A	28967529	28967599	AA	AA	AA	AA	AA	AA	AA	AA	AA	AA	AA	AA	AA	AA	AA	AA	---	AA
AX-110937823	chr1A	28970908	28970978	GG	GG	GG	GG	GG	GG	GG	GG	GG	GG	GG	GG	GG	GG	GG	GG	---	GG
AX-111588813	chr1A	28978833	28978903	GG	GG	GG	GG	GG	GG	GG	GG	GG	GG	GG	GG	GG	GG	GG	AA	AG	AA
AX-110999554	chr1A	28994957	28995027	AA	AA	AA	AA	AA	AA	AA	AA	AA	AA	AA	AA	AA	AA	AA	---	GG	GG
AX-109892925	chr1A	29000145	29000215	CC	CC	CC	CC	CC	CC	CC	CC	CC	CC	CC	CC	CC	CC	CC	---	AC	AC
AX-109595258	chr1A	29015456	29015526	AA	AA	AA	AA	AA	AA	AA	AA	AA	AA	AA	AA	AA	AA	AA	AA	AA	AA
AX-110675575	chr1A	29019829	29019899	TT	TT	TT	TT	TT	TT	TT	TT	TT	TT	TT	TT	TT	TT	TT	---	TC	TT
AX-111640134	chr1A	29037410	29037480	GG	GG	GG	GG	GG	GG	GG	GG	GG	GG	GG	GG	GG	GG	GG	GG	GG	GG
AX-110959581	chr1A	29042204	29042274	CC	CC	CC	CC	CC	CC	CC	CC	CC	CC	CC	CC	CC	CC	CC	---	CC	CC
AX-108873053	chr1A	29047712	29047782	CC	CC	CC	CC	TT	CC	CC	CC	CC	TC	TT	TT	TT	CC	CC	TC	CC	CC
AX-109383322	chr1A	29112856	29112926	AA	AA	AA	AA	GG	AA	AA	---	AA	AG	GG	GG	GG	AA	AA	GG	GG	AA
AX-108878215	chr1A	29247456	29247526	GG	GG	GG	GG	AA	GG	GG	GG	GG	AG	AA	AA	AA	GG	GG	AA	AA	AA
AX-108780484	chr1A	29283117	29283187	AA	AA	AA	AA	GG	AA	AA	AA	AA	AG	GG	GG	GG	AA	AA	AG	---	AG
AX-111015470	chr1A	29787348	29787418	GG	GG	GG	GG	AA	GG	GG	GG	GG	AG	AA	AA	AA	GG	GG	AA	AA	AA
AX-111576822	chr1A	29875974	29876044	CC	CC	CC	CC	GG	CC	CC	CC	CC	CG	GG	GG	GG	CC	CC	---	GG	GG
AX-111588965	chr1A	29976533	29976603	AA	AA	AA	AA	CC	AA	AA	AA	AA	AC	CC	CC	CC	AA	AA	---	AC	AC
AX-110554446	chr1A	29980954	29981024	TT	TT	TT	TT	CC	TT	TT	TT	---	TC	CC	CC	CC	TT	TT	CC	CC	CC
AX-111786837	chr1A	29986342	29986412	TT	TT	TT	TT	TT	TT	TT	---	TT	TT	TT	TT	TT	TT	TT	TT	CC	TT
AX-110580754	chr1A	30138276	30138346	AG	AG	AG	AG	AA	AG	AG	AG	AG	AG	AA	AA	AA	AG	AG	---	---	---
AX-89417996	chr1A	30197700	30197770	CC	CC	CC	CC	CC	CC	CC	CC	CC	CC	CC	CC	CC	CC	CC	---	---	GG
AX-109864205	chr1A	30276322	30276392	CC	CC	CC	CC	TT	CC	CC	CC	CC	TC	TT	TT	TT	CC	CC	TT	TT	TC
AX-108777993	chr1A	30317880	30317950	TT	TT	TT	TT	TT	TT	TT	TT	TT	TT	TT	TT	TT	TT	TT	---	CC	CC
AX-108891329	chr1A	30405342	30405412	CC	CC	CC	CC	CC	CC	CC	CC	CC	CC	CC	CC	CC	CC	CC	---	CC	---
AX-110362870	chr1A	30558568	30558638	GG	GG	GG	GG	GG	GG	GG	GG	GG	GG	GG	GG	GG	GG	GG	CG	GG	GG
AX-110934450	chr1A	30566072	30566142	CC	CC	CC	CC	CC	CC	CC	CC	CC	CC	CC	CC	CC	CC	CC	TC	CC	CC
AX-108877432	chr1A	30571345	30571415	TT	TT	TT	TT	CC	TT	TT	TT	TT	TC	CC	CC	CC	TT	TT	---	CC	CC
AX-109075767	chr1A	30640143	30640213	AG	AG	AG	AG	GG	AA	AA	AA	AA	AG	GG	GG	GG	AA	AA	GG	GG	GG
AX-109860252	chr1A	30824228	30824298	GG	GG	GG	GG	GG	GG	GG	GG	GG	GG	GG	GG	GG	GG	GG	AG	AA	AG
AX-110549037	chr1A	31046822	31046892	CC	CC	CC	CC	TT	CC	CC	CC	CC	TC	TT	TT	TT	CC	CC	TT	TT	---
AX-111637533	chr1A	31149967	31150037	AA	AA	---	AA	GG	AA	AA	AA	AA	---	GG	GG	GG	AA	AA	GG	GG	GG
AX-108821529	chr1A	31182579	31182649	CC	CC	CC	CC	CC	CC	CC	CC	CC	CC	CC	CC	CC	CC	CC	---	---	---
AX-109059468	chr1A	31417243	31417313	AA	AA	AA	AA	---	AA	AA	AA	AA	AA	---	---	---	AA	AA	---	AA	AA
AX-108786313	chr1A	31533418	31533488	GG	GG	GG	GG	GG	GG	GG	GG	GG	GG	GG	GG	GG	GG	GG	GG	AG	AG
AX-108733288	chr1A	31891626	31891696	GG	GG	GG	GG	GG	GG	GG	GG	GG	GG	GG	GG	GG	GG	GG	---	AA	AA
AX-108894361	chr1A	31902653	31902723	GG	GG	GG	GG	GG	GG	GG	GG	AG	GG	GG	GG	GG	GG	GG	GG	---	---
AX-109378567	chr1A	31948372	31948442	AA	AA	AA	AA	GG	AA	AA	AA	AA	---	GG	GG	GG	AA	AA	---	GG	AA
AX-110145423	chr1A	32272355	32272425	AA	AA	AA	AA	AA	AA	AA	AA	AA	AA	AA	AA	AA	AA	AA	---	---	AG
AX-109373066	chr1A	32295616	32295686	GG	GG	GG	GG	GG	GG	GG	GG	GG	GG	GG	GG	GG	GG	GG	---	GG	---
AX-109938673	chr1A	32433745	32433815	GG	GG	GG	GG	AA	GG	GG	GG	GG	AG	AA	AA	AA	GG	GG	GG	GG	GG
AX-111004678	chr1A	32451072	32451142	TT	TT	TT	TT	TT	TT	TT	TT	TT	TT	TT	TT	TT	TT	TT	TT	CC	TT
AX-109960241	chr1A	32455006	32455076	GG	GG	GG	GG	GG	GG	GG	GG	GG	GG	GG	GG	GG	GG	GG	GG	CG	CG
AX-109351557	chr1A	32466786	32466856	CC	CC	CC	CC	CC	CC	CC	CC	CC	CC	CC	CC	CC	CC	CC	---	CC	CC
AX-110524729	chr1A	32477629	32477699	GG	GG	GG	GG	GG	GG	GG	GG	GG	GG	GG	GG	GG	GG	GG	---	GG	---
AX-109280799	chr1A	32525814	32525884	GG	GG	GG	GG	GG	GG	GG	GG	GG	GG	GG	GG	GG	GG	GG	---	---	TT
AX-108751365	chr1A	32557632	32557702	GG	GG	GG	GG	GG	GG	GG	GG	GG	GG	GG	GG	GG	GG	GG	---	AA	---
AX-110992290	chr1A	32579820	32579890	CC	CC	CC	CC	CC	CC	CC	CC	CC	CC	CC	CC	CC	CC	CC	TC	TC	TC
AX-110689497	chr1A	32706676	32706746	CC	CC	CC	CC	CC	CC	CC	CC	CC	CC	CC	CC	CC	CC	CC	TT	TC	TC
AX-89321650	chr1A	32740643	32740713	GG	GG	GG	GG	GG	GG	GG	GG	GG	GG	GG	GG	GG	GG	---	---	---	AG
AX-109311143	chr1A	32744598	32744668	AA	AA	AA	AA	AA	AA	AA	AA	AA	AA	AA	AA	AA	AA	AA	---	GG	GG
AX-110575261	chr1A	32892073	32892143	AA	AA	AA	AA	GG	AA	AA	AA	AA	AG	AA	AA	AA	AA	AA	AA	AA	AA
AX-111583417	chr1A	32994161	32994231	CC	CC	CC	CC	GG	CC	CC	CC	CC	CG	---	---	CC	GG	CC	CG	GG	GG
AX-108748699	chr1A	33067228	33067298	GG	GG	GG	GG	CC	GG	GG	GG	GG	CG	GG	GG	GG	CC	GG	---	CC	CG
AX-110007541	chr1A	33069794	33069864	GG	GG	GG	GG	CC	GG	GG	GG	GG	CG	GG	GG	GG	CC	GG	---	---	CG
AX-109940257	chr1A	33111670	33111740	GG	GG	GG	GG	TT	GG	GG	GG	GG	---	GG	GG	GG	TT	GG	---	GG	TG
AX-111484141	chr1A	33208710	33208780	CC	CC	CC	CC	AA	CC	CC	CC	CC	AC	CC	CC	CC	CC	CC	AC	AC	CC
AX-89414133	chr1A	33223341	33223411	CC	CC	CC	CC	TT	CC	CC	CC	---	TC	CC	CC	CC	TT	CC	---	CC	CC
AX-111580123	chr1A	33293559	33293629	AA	AA	AA	AA	GG	AA	AA	AA	AA	AA	AA	AA	AA	AA	AA	---	GG	GG
AX-109422865	chr1A	33303446	33303516	AA	AA	AA	AA	CC	AA	AA	AA	AA	AC	AA	AA	AA	CC	AA	---	CC	CC
AX-111464225	chr1A	33362578	33362648	AA	AA	AA	AA	GG	AA	AA	AA	AA	AG	AA	AA	AA	AA	AA	---	GG	---
AX-108957758	chr1A	33371225	33371295	TT	TT	TT	TT	CC	TT	TT	TT	TT	TC	TT	TT	TT	TT	TT	TC	TC	TC
AX-111537995	chr1A	33375453	33375523	AA	AA	AA	AA	AA	AA	AA	AA	AA	AA	AA	AA	AA	AA	AA	AA	AA	AA
AX-111705658	chr1A	33399839	33399909	GG	GG	GG	GG	GG	GG	GG	GG	GG	GG	GG	GG	GG	GG	GG	TT	TT	TT
AX-110501537	chr1A	33853582	33853652	CC	CC	CC	CC	CC	CC	CC	CC	CC	CC	CC	CC	CC	CC	CC	---	GG	GG
AX-110605358	chr1A	34143891	34143961	TT	TT	TT	TT	TT	TT	TT	TT	TT	TT	TT	TT	TT	TT	TT	GG	GG	GG
AX-108841557	chr1A	34412046	34412116	GG	GG	GG	GG	GG	GG	GG	GG	GG	GG	GG	GG	GG	GG	GG	---	AG	AG
AX-111176006	chr1A	34531407	34531477	TT	TT	TT	TT	TT	TT	TT	TT	TT	TT	TT	TT	TT	TT	TT	---	---	---
AX-109585123	chr1A	34849490	34849560	TT	TT	TT	TT	TT	TT	TT	TT	TT	TT	TT	TT	TT	TT	TT	TC	TC	TC
AX-108774722	chr1A	34875548	34875618	TT	TT	TT	TT	TT	TT	TT	TT	TT	TT	TT	TT	TT	TT	TT	---	TT	TC
AX-109083040	chr1A	35113310	35113380	GG	GG	GG	GG	GG	GG	GG	GG	GG	GG	GG	GG	GG	GG	GG	AA	AA	AA
AX-109972218	chr1A	35210296	35210366	TT	TT	TT	TT	TT	TT	TT	TT	TT	TT	TT	TT	TT	TT	TT	---	CC	CC
AX-110428968	chr1A	35532113	35532183	CC	CC	CC	CC	CC	CC	CC	CC	CC	CC	CC	CC	CC	CC	CC	CC	---	CC
AX-109519556	chr1A	35537830	35537900	TT	TT	TT	TT	TT	TT	TT	TT	TT	TT	TT	TT	TT	TT	TT	---	---	---
AX-108900540	chr1A	35557570	35557640	AA	AA	AA	AA	AA	AA	AA	AA	AA	AA	AA	AA	AA	AA	AA	---	AC	AC
AX-110714545	chr1A	35837764	35837834	CC	CC	CC	CC	CC	CC	CC	CC	CC	CC	CC	CC	CC	CC	CC	---	GG	---
AX-89340634	chr1A	36270588	36270658	AA	AA	AA	AA	AA	AA	AA	AA	AA	AA	AA	AA	AA	AA	AA	GG	GG	---
AX-110917923	chr1A	36388858	36388928	CC	CC	CC	CC	CC	CC	CC	CC	CC	CC	CC	CC	CC	CC	CC	---	CC	TT
AX-109432692	chr1A	36561090	36561160	TT	TT	TT	TT	TT	TT	TT	TT	TT	TT	TT	TT	TT	---	TT	TT	TT	---
AX-110907506	chr1A	36839596	36839666	CC	CC	CC	CC	CC	CC	CC	CC	CC	CC	CC	CC	CC	CC	CC	CC	CC	CC
AX-111607717	chr1A	36844547	36844617	AA	AA	AA	AA	AA	AA	AA	AA	AA	AA	AA	AA	AA	AA	AA	---	AC	---
AX-109984056	chr1A	37039903	37039973	TT	TT	TT	TT	TT	TT	TT	TT	---	TT	TT	TT	TT	TT	TT	TC	CC	CC
AX-109897617	chr1A	37508192	37508262	TT	TT	TT	TT	TT	TT	TT	TT	TT	TT	TT	TT	TT	TT	TT	TC	CC	CC
AX-110050825	chr1A	37758288	37758358	TT	TT	TT	TT	TT	TT	TT	TT	TT	TT	TT	TT	TT	TT	TT	---	TC	---
AX-111064355	chr1A	37983882	37983952	AA	AA	AA	AA	AA	AA	AA	AA	AA	AA	AA	AA	AA	AA	AA	GG	GG	GG
AX-110942971	chr1A	38358652	38358722	AA	AA	AA	AA	AA	AA	AA	AA	AA	AA	AA	AA	AA	AA	AA	---	---	GG
AX-111769036	chr1A	38380634	38380704	TT	TT	TT	TT	TT	TT	TT	TT	TT	TT	TT	TT	TT	TT	TT	AT	AT	AA
AX-110547665	chr1A	38471361	38471431	CC	CC	CC	CC	CC	CC	CC	CC	CC	CC	CC	CC	CC	CC	CC	---	TC	TC
AX-108953018	chr1A	38666059	38666129	TT	TT	TT	TT	TT	TT	TT	TT	TT	TT	TT	TT	TT	TT	TT	TC	---	TC
AX-111475213	chr1A	38710829	38710899	GG	GG	GG	GG	GG	GG	GG	GG	GG	GG	GG	GG	GG	GG	GG	AG	AG	AG
AX-108944717	chr1A	38721466	38721536	GG	GG	GG	GG	GG	GG	GG	GG	GG	GG	GG	GG	GG	---	GG	AA	GG	AG
AX-111590048	chr1A	38727434	38727504	GG	GG	GG	GG	GG	GG	GG	GG	GG	GG	GG	GG	GG	GG	GG	---	---	---
AX-111121259	chr1A	38733574	38733644	TT	TT	TT	TT	TT	TT	TT	TT	TT	TT	TT	TT	TT	TT	TT	---	TT	TT
AX-110914868	chr1A	38737815	38737885	CC	CC	CC	CC	CC	---	CC	CC	CC	CC	CC	CC	CC	CC	CC	TC	CC	CC
AX-111484839	chr1A	38741702	38741772	TT	TT	TT	TT	TT	TT	TT	TT	TT	TT	TT	TT	TT	AA	---	AT	AA	AA
AX-111457319	chr1A	38863602	38863672	AA	AA	AA	AA	AA	AA	AA	AA	AA	AA	AA	AA	AA	AA	AA	CC	CC	CC
AX-111785968	chr1A	38874732	38874802	CC	CC	CC	CC	CC	CC	CC	CC	CC	CC	CC	CC	CC	CC	CC	AC	CC	AC
AX-111064491	chr1A	39140063	39140133	TT	TT	TT	TT	TT	TT	TT	TT	TT	TT	TT	TT	TT	TT	TT	---	---	CC
AX-111549088	chr1A	39187006	39187076	TT	TT	TT	TT	TT	TT	TT	TT	TT	TT	TT	TT	TT	TT	TT	---	CC	TT
AX-94584919	chr1A	39199439	39199509	GG	GG	GG	GG	GG	GG	GG	GG	GG	GG	GG	GG	GG	GG	GG	AG	GG	GG
AX-108861532	chr1A	39345913	39345983	GG	GG	GG	GG	GG	GG	GG	GG	GG	GG	GG	GG	GG	GG	---	AG	GG	GG
AX-111677890	chr1A	39402087	39402157	CC	CC	CC	CC	CC	CC	CC	CC	CC	CC	CC	CC	CC	CC	CC	---	CC	CC
AX-109991744	chr1A	39405650	39405720	AA	AA	AA	AA	AA	AA	AA	AA	AA	AA	---	AA	AA	AA	AA	---	GG	GG
AX-108855740	chr1A	39428637	39428707	CC	CC	CC	CC	CC	CC	CC	CC	CC	CC	CC	CC	CC	CC	CC	TC	TC	TT
AX-108892304	chr1A	39610005	39610075	TT	TT	TT	TT	TT	TT	TT	TT	TT	TT	TT	TT	TT	TT	TT	TC	TT	TT
AX-109469190	chr1A	39615901	39615971	TT	TT	TT	TT	---	TT	TT	TT	TT	TT	TT	TT	TT	TT	TT	---	TT	TT
AX-109483727	chr1A	39640174	39640244	GG	GG	GG	GG	GG	GG	GG	GG	GG	GG	GG	GG	GG	GG	GG	---	GG	AG
AX-108869741	chr1A	39648308	39648378	CC	CC	CC	CC	CC	CC	CC	CC	CC	CC	CC	CC	CC	CC	CC	---	TT	TT
AX-110568782	chr1A	39790539	39790609	CC	CC	CC	CC	CC	CC	CC	CC	CC	CC	CC	CC	CC	CC	CC	---	TC	---
AX-110937991	chr1A	39808754	39808824	AA	AA	AA	AA	AA	AA	AA	AA	AA	AA	AA	AA	AA	AA	AA	---	AA	AA
AX-111049578	chr1A	39828516	39828586	TT	TT	TT	TT	TT	TT	TT	TT	TT	TT	TT	TT	TT	TT	TT	TC	TT	---
AX-109457318	chr1A	39869359	39869429	CC	CC	CC	CC	CC	CC	CC	CC	CC	CC	CC	CC	CC	CC	CC	TC	TT	TC
AX-111652672	chr1A	39895537	39895607	GG	GG	GG	GG	GG	GG	GG	GG	GG	GG	GG	GG	GG	GG	GG	AG	GG	---
AX-109279495	chr1A	40125385	40125455	TT	TT	TT	TT	TT	TT	TT	TT	TT	TT	TT	TT	TT	TT	TT	---	CC	TT
AX-110957385	chr1A	40148630	40148700	TT	TT	TT	TT	TT	TT	TT	TT	TT	TT	TT	TT	TT	TT	TT	---	---	TT
AX-109340279	chr1A	40280790	40280860	TT	TT	TT	TT	TT	TT	TT	TT	TT	TT	TT	TT	TT	TT	TT	---	TT	TC
AX-109819835	chr1A	40496461	40496531	CC	CC	CC	CC	CC	CC	CC	CC	CC	CC	CC	CC	CC	CC	CC	---	CG	CG
AX-110016374	chr1A	40498552	40498622	CC	CC	CC	CC	CC	CC	CC	CC	CC	CC	CC	CC	CC	CC	CC	---	TC	TC
AX-108815180	chr1A	40554879	40554949	TT	TT	TT	TT	TT	TT	TT	TT	TT	TT	TT	TT	TT	TT	TT	---	TC	TT
AX-109820104	chr1A	40647480	40647550	GG	GG	GG	GG	GG	GG	GG	GG	GG	GG	GG	GG	GG	GG	GG	---	TG	TG
AX-110500599	chr1A	40960841	40960911	CC	CC	CC	CC	CC	CC	CC	CC	CC	CC	CC	CC	CC	TT	CC	TT	TT	TT
AX-110605790	chr1A	40963906	40963976	AA	AA	AA	AA	AA	AA	AA	AA	AA	AA	AA	AA	AA	GG	AA	GG	---	GG
AX-108888974	chr1A	41076218	41076288	TT	TT	TT	TT	TT	TT	TT	TT	TT	TT	TT	TT	TT	CC	TT	---	CC	TT
AX-111139240	chr1A	41150325	41150395	TT	TT	TT	TT	TT	TT	TT	TT	TT	TT	TT	TT	TT	AA	TT	AT	---	AA
AX-110397824	chr1A	41161631	41161701	AA	AA	AA	AA	AA	AA	AA	AA	AA	AA	AA	AA	AA	GG	AA	---	---	AA
AX-109905095	chr1A	41322476	41322546	CC	CC	CC	CC	CC	CC	CC	CC	CC	CC	CC	CC	CC	GG	CC	---	CG	CG
AX-109938347	chr1A	41358102	41358172	GG	GG	GG	GG	GG	GG	GG	GG	GG	GG	GG	GG	GG	AA	GG	AG	---	---
AX-110402352	chr1A	41374979	41375049	CC	CC	CC	CC	CC	CC	CC	CC	CC	CC	CC	CC	CC	TT	CC	---	CC	CC
AX-111460308	chr1A	41519650	41519720	GG	GG	GG	GG	GG	GG	GG	GG	GG	GG	GG	GG	GG	AA	GG	AA	AG	AG
AX-108913233	chr1A	41534441	41534511	TT	TT	TT	TT	TT	TT	TT	TT	TT	TT	TT	TT	TT	CC	TT	---	TC	TC
AX-108844296	chr1A	41539181	41539251	TT	TT	TT	TT	TT	TT	TT	TT	TT	TT	TT	TT	TT	CC	TT	TC	TC	CC
AX-110464533	chr1A	41790831	41790901	TT	TT	TT	TT	TT	TT	TT	TT	TT	TT	TT	TT	TT	CC	TT	TC	TT	TT
AX-108859306	chr1A	41912064	41912134	AA	AA	AA	AA	AA	AA	AA	AA	AA	AA	AA	AA	AA	GG	AA	---	AA	---
AX-110555190	chr1A	41916320	41916390	AA	AA	AA	AA	AA	AA	AA	AA	AA	AA	AA	AA	AA	GG	AA	GG	GG	AA
AX-109423485	chr1A	42106678	42106748	AA	AA	---	AA	AA	AA	AA	AA	AA	---	AA	AC	AC	CC	AA	AA	AC	AC
AX-109484501	chr1A	42253154	42253224	GG	GG	GG	GG	GG	GG	GG	GG	GG	GG	GG	GG	GG	CC	GG	---	CC	CC
AX-109101747	chr1A	42469839	42469909	GG	GG	GG	GG	GG	GG	GG	GG	GG	GG	GG	GG	GG	AA	GG	AG	AG	AG
AX-111727588	chr1A	42473409	42473479	AA	AA	AA	AA	AA	AA	AA	AA	AA	AA	AA	AA	AA	GG	AA	---	AG	AG
AX-109399897	chr1A	42518410	42518480	GG	GG	GG	GG	GG	GG	GG	GG	GG	GG	GG	GG	GG	GG	GG	CG	CG	CG
AX-111696553	chr1A	42521176	42521246	CC	CC	CC	CC	CC	CC	CC	CC	CC	CC	CC	CC	CC	CC	CC	TT	TC	TC
AX-108899745	chr1A	42554767	42554837	AA	AA	AA	AA	AA	AA	AA	AA	AA	AA	AA	AA	AA	AA	AA	AG	AA	GG
AX-109954487	chr1A	43571864	43571934	TT	TT	TT	TT	TT	TT	TT	TT	TT	TT	TT	TT	TT	GG	TT	TG	TT	GG
AX-109583342	chr1A	44847022	44847092	GG	GG	GG	GG	GG	GG	GG	GG	GG	GG	GG	GG	GG	GG	GG	GG	GG	GG
AX-108742977	chr1A	44861231	44861301	TT	TT	TT	TT	TT	TT	TT	TT	TT	TT	TT	TT	TT	TT	TT	TT	GG	GG
AX-109273441	chr1A	45045190	45045260	TT	TT	TT	TT	TT	TT	TT	TT	TT	TT	TT	TT	TT	TT	TT	CC	CC	CC
AX-109036287	chr1A	45068376	45068446	TT	TT	TT	TT	TT	TT	TT	TT	TT	TT	TT	TT	TT	TT	TT	---	---	TC
AX-111460654	chr1A	45104489	45104559	TT	TT	TT	TT	TT	TT	TT	TT	TT	TT	TT	TT	TT	TT	TT	CC	CC	CC
AX-111584859	chr1A	45109674	45109744	AA	AA	AA	AA	AA	AA	AA	AA	AA	AA	AA	AA	AA	AA	AA	AG	GG	AA
AX-110533115	chr1A	45120038	45120108	AA	AA	AA	AA	AA	AA	AA	AA	AA	AA	AA	AA	AA	AA	AA	AA	GG	GG
AX-111574989	chr1A	45253815	45253885	GG	GG	GG	GG	GG	GG	GG	GG	GG	GG	GG	GG	GG	GG	GG	AG	AG	AG
AX-89504717	chr1A	45548132	45548202	TT	TT	TT	TT	TT	TT	TT	TT	TT	TT	TT	TT	TT	TT	TT	TC	TC	TC
AX-109955303	chr1A	45550834	45550904	AA	AA	AA	AA	AA	AA	AA	AA	AA	AA	AA	AA	AA	CC	AA	CC	CC	---
AX-111057357	chr1A	45586797	45586867	AA	AA	AA	AA	AA	AA	AA	AA	AA	AA	AA	AA	AA	GG	AA	AG	AG	AG
AX-109892712	chr1A	45780769	45780839	AA	AA	AA	AA	AA	AA	AA	AA	AA	AA	AA	AA	AA	GG	AA	---	AG	GG
AX-109874864	chr1A	45794370	45794440	GG	GG	GG	GG	GG	GG	GG	GG	GG	GG	GG	GG	GG	AA	GG	GG	GG	GG
AX-109367744	chr1A	45797641	45797711	CC	CC	CC	CC	CC	CC	CC	CC	CC	CC	CC	CC	CC	GG	CC	CG	CC	CC
AX-111460918	chr1A	45856306	45856376	AA	AA	AA	AA	AA	AA	AA	AA	AA	AA	AA	AA	AA	GG	AA	GG	GG	GG
AX-110527733	chr1A	45949853	45949923	TT	TT	TT	TT	TT	TT	TT	TT	TT	TT	TT	TT	TT	TT	TT	TG	TG	TG
AX-109959060	chr1A	46154029	46154099	AA	AA	AA	AA	AA	AA	AA	AA	AA	AA	AA	AA	AA	AA	AA	---	CC	AC
AX-109382387	chr1A	46190852	46190922	CC	CC	CC	CC	CC	CC	CC	CC	CC	CC	CC	CC	CC	GG	CC	---	GG	---
AX-109385015	chr1A	46245636	46245706	CC	CC	CC	CC	CC	CC	CC	CC	CC	CC	CC	CC	CC	TT	CC	TC	TT	TT
AX-111692232	chr1A	46966990	46967060	AA	AA	AA	AA	AA	AA	AA	AA	AA	AA	AA	AA	AA	CC	AA	AC	AC	CC
AX-110401642	chr1A	47567531	47567601	GG	GG	GG	GG	GG	GG	GG	GG	GG	GG	GG	GG	GG	GG	GG	---	GG	GG
AX-109833703	chr1A	47586924	47586994	CC	CC	---	CC	CC	CC	CC	CC	TC	TT	CC	CC	CC	---	TT	TC	CC	CC
AX-108988313	chr1A	47806390	47806460	AA	AA	AA	AA	AA	AA	AA	AA	AA	AA	AA	AA	AA	AA	AA	---	AA	---
AX-109857531	chr1A	48763191	48763261	TT	TT	TT	TT	TT	TT	TT	TT	TT	TT	TT	TT	TT	CC	TT	---	TC	---
AX-111671664	chr1A	49143793	49143863	CC	CC	CC	CC	CC	CC	CC	CC	CC	CC	CC	CC	CC	CC	CC	TT	TC	TC
AX-109873198	chr1A	49361940	49362010	AA	AA	AA	AA	AA	AA	AA	AA	AA	AA	AA	AA	AA	AG	AA	---	GG	AA
AX-110971755	chr1A	49565767	49565837	CC	CC	CC	CC	CC	CC	CC	CC	CC	CC	CC	CC	CC	TT	CC	TT	TT	TC
AX-111073329	chr1A	49615732	49615802	AA	AA	AA	AA	AA	AA	AA	AA	AA	AA	AA	AA	AA	GG	AA	GG	GG	GG
AX-111459262	chr1A	49648237	49648307	AA	AA	AA	AA	AA	AA	AA	AA	AA	AA	AA	AA	AA	GG	AA	AA	AA	GG
AX-109963340	chr1A	49887166	49887236	AA	AA	AA	AA	AA	AA	AA	AA	AA	AA	AA	AA	AA	GG	AA	AG	GG	AG
AX-108835010	chr1A	49964713	49964783	GG	GG	GG	GG	GG	GG	---	GG	GG	GG	GG	GG	GG	AA	GG	GG	GG	GG
AX-108788274	chr1A	49968001	49968071	GG	GG	GG	GG	GG	GG	GG	GG	GG	GG	GG	GG	GG	CC	GG	CG	---	GG
AX-110947347	chr1A	50262504	50262574	CC	---	CC	CC	CC	CC	CC	CC	TC	CC	CC	CC	CC	TT	CC	---	TC	TC
AX-111674822	chr1A	50294913	50294983	TT	TT	TT	TT	TT	TT	TT	TT	TT	TT	TT	TT	TT	CC	TT	TC	TC	TC
AX-111779652	chr1A	50324161	50324231	TT	TT	TT	TT	TT	TT	TT	TT	TT	TT	TT	TT	TT	CC	TT	TT	TC	TT
AX-111118840	chr1A	50496236	50496306	TT	TT	TT	TT	TT	TT	TT	TT	---	TT	TT	TT	TT	CC	TT	---	CC	TC
AX-109278727	chr1A	50615541	50615611	AA	AA	AT	AA	AA	AA	AA	AA	AA	AA	AA	AA	AA	TT	AA	TT	TT	TT
AX-109399210	chr1A	50736861	50736931	TT	TT	TT	TT	TT	TT	TT	TT	TT	TT	TT	TT	TT	CC	TT	TC	---	---
AX-109577194	chr1A	50776775	50776845	CC	CC	CC	CC	CC	CC	CC	CC	CC	CC	CC	CC	CC	AA	CC	AC	AC	AC
AX-109911956	chr1A	50911033	50911103	AA	AA	AA	AA	AA	AA	AA	AA	AA	AA	AA	AA	AA	GG	AA	---	GG	---
AX-109508553	chr1A	51257366	51257436	TT	TT	TT	TT	TT	TT	---	---	TT	TT	---	TT	---	CC	TT	---	CC	CC
AX-110551348	chr1A	51466692	51466762	AA	AA	AA	AA	AA	AA	AA	AA	AA	AA	AA	AA	AA	GG	AA	GG	GG	GG
AX-109986286	chr1A	51657919	51657989	TT	TT	TT	TT	TT	TT	TT	TT	TT	TT	TT	TT	TT	CC	TT	CC	TC	---
AX-110464570	chr1A	51678721	51678791	GG	GG	GG	GG	GG	GG	GG	GG	GG	GG	GG	GG	GG	AA	GG	---	GG	GG
AX-109949918	chr1A	51695448	51695518	GG	GG	GG	GG	GG	GG	GG	GG	GG	GG	GG	GG	GG	AA	GG	GG	---	GG
AX-110960234	chr1A	51962161	51962231	TT	TT	TT	TT	TT	TT	TT	TT	TT	TT	TT	TT	TT	CC	TT	TC	TC	TC
AX-110944881	chr1A	51966499	51966569	AA	AA	AA	AA	AA	AA	AA	AA	AA	AA	AA	AA	AA	CC	AA	---	CC	CC
AX-89530267	chr1A	52058846	52058916	AA	AA	AA	AA	AA	AA	AA	AA	AA	AA	AA	---	AA	GG	AA	---	GG	GG
AX-109026070	chr1A	52451716	52451786	TT	TT	TT	TT	TT	TT	TT	TT	TT	TT	TT	TT	TT	CC	TT	TC	TC	TC
AX-109288274	chr1A	52487581	52487651	AA	AA	AA	AA	AA	AA	AA	AA	AA	AA	AA	AA	AA	GG	AA	---	GG	AA
AX-110493162	chr1A	52518808	52518878	CC	CC	CC	CC	CC	CC	CC	CC	CC	CC	CC	CC	CC	GG	CC	---	GG	GG
AX-109341972	chr1A	52556843	52556913	GG	GG	GG	GG	GG	GG	GG	GG	GG	GG	GG	GG	GG	AA	GG	---	GG	AG
AX-109436242	chr1A	52664652	52664722	AA	AA	AA	AA	AA	AA	AA	AA	AA	AA	AA	AA	AA	TT	AA	---	AT	---
AX-110504930	chr1A	52827023	52827093	AA	AA	AA	AA	AA	AA	AA	AA	AA	AA	AA	AA	AA	GG	AA	AG	---	GG
AX-110961101	chr1A	52871790	52871860	CC	CC	CC	CC	CC	CC	CC	CC	CC	CC	CC	CC	CC	TT	CC	---	TC	CC
AX-109433977	chr1A	52939032	52939102	GG	GG	GG	GG	GG	GG	GG	GG	GG	GG	GG	GG	GG	AA	GG	AG	GG	GG
AX-109955335	chr1A	53016794	53016864	AA	AA	AA	AA	AA	AA	AA	AA	AA	AA	AA	AA	AA	GG	AA	---	---	AA
AX-108964229	chr1A	53030779	53030849	TT	TT	TT	TT	TT	TT	TT	TT	TT	TT	TT	TT	TT	CC	TT	TT	CC	---
AX-108793255	chr1A	53448653	53448723	AA	AA	AA	AA	AA	AA	AA	AA	AA	AA	AA	AA	AA	GG	AA	---	AA	AA
AX-108917531	chr1A	53504339	53504409	GG	GG	GG	GG	GG	GG	GG	GG	GG	GG	GG	GG	GG	GG	GG	---	---	---
AX-109049487	chr1A	54171851	54171921	AA	AA	AA	AA	AA	AA	---	AA	AA	AA	AA	AA	AA	AA	AA	CC	---	CC
AX-111592607	chr1A	54498512	54498582	GG	GG	GG	GG	GG	GG	GG	GG	GG	GG	GG	GG	GG	GG	GG	---	---	GG
AX-108800518	chr1A	54587011	54587081	GG	GG	GG	GG	GG	GG	GG	GG	GG	GG	GG	GG	GG	GG	GG	CG	CG	CG
AX-109862316	chr1A	54687755	54687825	AA	AA	AA	AA	AA	AA	AA	AA	AA	AA	AA	AA	AA	AA	AA	AG	AA	AA
AX-108924211	chr1A	55724360	55724430	CC	CC	CC	CC	CC	CC	CC	CC	CC	CC	CC	CC	---	---	CC	---	---	---
AX-110375459	chr1A	55931109	55931179	CC	CC	CC	CC	CC	CC	CC	CC	CC	CC	CC	CC	CC	CC	CC	---	TT	TT
AX-109623840	chr1A	56486029	56486099	TT	TT	TT	TT	TT	TT	TT	TT	TT	TT	TT	TT	TT	TT	TT	CC	TC	---
AX-108815573	chr1A	58167037	58167107	AA	AA	AA	AA	AA	AA	AA	AA	AA	AA	AA	AA	AA	AA	AA	---	AC	AC
AX-111614695	chr1A	60004335	60004405	TT	TT	TT	TT	TT	TT	TT	TT	---	TT	TT	TT	TT	TT	TT	---	---	---
AX-108790169	chr1A	60378036	60378106	AA	AA	AA	AA	AA	AA	AA	AA	AA	AA	AA	AA	AA	AA	AA	AG	AA	AA
AX-111082528	chr1A	60620501	60620571	TT	TT	TT	TT	TT	TT	TT	TT	---	TT	TT	TT	TT	TT	TT	TC	TC	---
AX-109481746	chr1A	62966031	62966101	CC	CC	CC	CC	CC	CC	CC	CC	CC	CC	CC	CC	CC	CC	CC	---	---	CG
AX-110476734	chr1A	68732689	68732759	AA	AA	AA	AA	AA	AA	AA	AA	AA	AA	AA	AA	AA	AA	AA	---	GG	AG
AX-109841934	chr1A	74429581	74429651	TT	TT	TT	TT	TT	CC	CC	CC	CC	---	TT	TT	TT	CC	TT	---	TT	---
AX-109849289	chr1A	79173249	79173319	TT	TT	TT	TT	TT	TT	TT	TT	TT	TT	TT	TT	TT	TT	TT	---	---	CC
AX-111653785	chr1A	79500670	79500740	GG	GG	GG	GG	GG	GG	GG	GG	GG	GG	GG	GG	GG	GG	GG	---	CG	---
AX-110670478	chr1A	92469493	92469563	TT	TT	TT	TT	TT	TT	TT	TT	TT	TT	TT	TT	TT	TT	TT	---	---	CC
AX-110917687	chr1A	93521161	93521231	CC	CC	CC	CC	CC	CC	CC	CC	CC	CC	CC	CC	CC	CC	CC	---	---	CC
AX-111646682	chr1A	99235261	99235331	CC	CC	CC	CC	CC	CC	CC	CC	CC	CC	CC	CC	CC	CC	CC	CC	CC	---
AX-111570224	chr1A	99536373	99536443	GG	GG	GG	GG	GG	GG	GG	GG	GG	GG	GG	GG	GG	TT	GG	TG	---	---
AX-110124500	chr1A	99632195	99632265	GG	GG	GG	GG	GG	GG	GG	GG	GG	GG	GG	GG	GG	AA	GG	---	AA	AG
AX-111112064	chr1A	99658405	99658475	AA	AA	AA	AA	AA	AA	AA	AA	---	AA	AA	AA	AA	GG	AA	AA	AA	AG
AX-109908537	chr1A	99738231	99738301	GG	GG	GG	GG	GG	GG	GG	GG	GG	GG	GG	GG	GG	GG	GG	---	AA	---
AX-108855787	chr1A	99744834	99744904	GG	GG	GG	GG	GG	GG	GG	GG	GG	GG	GG	GG	GG	GG	GG	---	TG	TG
AX-109447307	chr1A	99751938	99752008	AA	AA	AA	AA	AA	AA	AA	AA	AA	AA	AA	AA	AA	AA	AA	AA	AA	AA
AX-109392836	chr1A	99786070	99786140	CC	CC	CC	CC	CC	CC	CC	CC	CC	CC	CC	CC	CC	CC	CC	---	TC	TC
AX-111514456	chr1A	99865306	99865376	TT	TT	TT	TT	TT	TT	TT	TT	TT	TT	TT	TT	TT	TT	TT	TC	TT	---
AX-109447976	chr1A	100009215	100009285	GG	GG	GG	GG	GG	GG	GG	GG	GG	GG	GG	GG	GG	GG	GG	CG	CC	CC
AX-109109805	chr1A	100765540	100765610	GG	GG	GG	GG	GG	GG	GG	GG	GG	GG	GG	GG	GG	GG	GG	AG	AG	AG
AX-111736507	chr1A	101770682	101770752	AA	AA	AA	AA	AA	AA	AA	AA	AA	AA	AA	AA	AA	AA	AA	AG	GG	GG
AX-110134323	chr1A	104007449	104007519	TT	TT	TT	TT	TT	TT	TT	TT	TT	TT	---	TT	TT	TT	TT	CC	TT	CC
AX-110423328	chr1A	104217185	104217255	TT	TT	TT	TT	TT	TT	TT	TT	TT	TT	TT	TT	TT	TT	TT	TT	TT	TT
AX-108732062	chr1A	104239968	104240038	CC	CC	CC	CC	CC	CC	CC	CC	CC	CC	CC	CC	CC	CC	CC	---	CC	CC
AX-110014333	chr1A	104483910	104483980	CC	CC	CC	CC	CC	CC	CC	CC	CC	CC	CC	CC	CC	CC	CC	CC	CC	CC
AX-110379012	chr1A	104577501	104577571	GG	GG	GG	GG	GG	GG	---	GG	GG	GG	GG	GG	GG	GG	GG	AG	AA	---
AX-111578899	chr1A	104739797	104739867	---	AA	AA	AA	AA	AA	AA	AA	AA	AA	AA	AA	AA	AA	AA	GG	GG	GG
AX-108768102	chr1A	105733454	105733524	AA	AA	AA	AA	AA	AA	AA	AA	AA	AA	AA	AA	AA	AA	AA	---	AG	AG
AX-109932552	chr1A	108866031	108866101	GG	GG	GG	GG	GG	GG	GG	GG	GG	GG	GG	GG	GG	GG	---	CC	CG	CG
AX-109651875	chr1A	109600052	109600122	AA	---	AA	AA	AA	AA	AA	AA	---	AA	AA	AA	AA	AA	AA	GG	---	---
AX-108734129	chr1A	111127955	111128025	AA	AA	AA	AA	AA	AA	AA	AA	AA	AA	AA	AA	AA	AA	AA	---	---	TT
AX-109373384	chr1A	113485463	113485533	GG	GG	GG	GG	GG	GG	GG	GG	GG	GG	GG	GG	GG	GG	GG	---	GG	GG
AX-112287584	chr1A	113857862	113857932	GG	GG	GG	GG	GG	GG	GG	GG	GG	GG	GG	GG	GG	GG	GG	GG	---	GG
AX-111647350	chr1A	113865386	113865456	CC	CC	CC	CC	CC	TT	TT	TT	TT	CC	TT	TT	TT	CC	TT	---	CC	---
AX-110964697	chr1A	113880243	113880313	GG	GG	GG	GG	GG	GG	GG	GG	GG	GG	GG	GG	GG	GG	GG	GG	GG	TG
AX-108727808	chr1A	117198735	117198805	CC	CC	CC	CC	CC	CC	CC	CC	CC	CC	CC	CC	CC	CC	CC	---	CC	TC
AX-111760906	chr1A	117817921	117817991	CC	CC	CC	CC	CC	CC	CC	CC	CC	CC	CC	CC	CC	CC	CC	---	AC	AA
AX-111096493	chr1A	117932672	117932742	TT	TT	TT	TT	TT	TT	TT	TT	TT	TT	TT	TT	TT	TT	TT	TT	---	TC
AX-109944527	chr1A	118079725	118079795	CC	CC	CC	CC	CC	CC	CC	CC	CC	CC	CC	CC	CC	CC	CC	CC	TC	TC
AX-110574139	chr1A	118502923	118502993	CC	CC	CC	CC	CC	CC	CC	CC	CC	CC	CC	CC	CC	CC	CC	CC	TC	TC
AX-109586394	chr1A	119055901	119055971	TT	TT	TT	TT	TT	TT	TT	TT	TT	TT	TT	TT	TT	TT	TT	CC	CC	---
AX-94782852	chr1A	119664509	119664579	CC	CC	CC	CC	CC	CC	CC	CC	CC	CC	CC	CC	CC	CC	CC	CC	---	CC
AX-111034160	chr1A	119863178	119863248	AA	AA	AA	AA	AA	AA	AA	AA	AA	AA	AA	AA	AA	AA	AA	---	AG	---
AX-109363234	chr1A	120839817	120839887	TT	---	TT	TT	TT	TT	TT	TT	TT	TT	TT	TT	TT	TT	TT	TC	---	CC
AX-109502549	chr1A	120935225	120935295	AA	AA	AA	AA	AA	AA	AA	AA	AA	AA	AA	AA	AA	AA	AA	GG	AG	AG
AX-109480085	chr1A	122505004	122505074	AA	AA	AA	AA	AA	AA	AA	AA	AA	AA	AA	AA	AA	AA	AA	GG	---	AG
AX-109444497	chr1A	123191005	123191075	TT	TT	TT	TT	TT	TT	TT	TT	TT	TT	TT	TT	TT	TT	TT	TC	---	CC
AX-111175474	chr1A	124009390	124009460	TT	TT	TT	TT	TT	TT	TT	TT	TT	TT	TT	TT	TT	TT	TT	TC	TC	CC
AX-111118849	chr1A	124498138	124498208	CC	CC	CC	CC	CC	CC	CC	CC	CC	CC	CC	CC	CC	CC	CC	---	---	TC
AX-111549611	chr1A	124789169	124789239	AA	AA	AA	AA	AA	AA	AA	AA	AA	AA	AA	AA	AA	AA	AA	---	GG	GG
AX-111078534	chr1A	124794032	124794102	TT	TT	TT	TT	TT	TT	---	TT	TT	TT	TT	TT	TT	TT	TT	TT	TT	TT
AX-111014967	chr1A	125151682	125151752	GG	GG	GG	GG	GG	GG	GG	GG	GG	GG	GG	GG	GG	GG	GG	---	GG	GG
AX-111614711	chr1A	125625990	125626060	GG	GG	GG	GG	GG	GG	GG	GG	GG	GG	GG	GG	GG	GG	GG	AG	AG	AA
AX-111260564	chr1A	126782311	126782381	CC	CC	CC	CC	CC	CC	CC	CC	CC	CC	CC	CC	CC	CC	CC	TC	TT	---
AX-110535485	chr1A	126956597	126956667	AA	AA	AA	AA	AA	AA	AA	AA	AA	AA	AA	AA	AA	AA	AA	AC	AC	CC
AX-109876819	chr1A	127323987	127324057	GG	GG	GG	GG	GG	GG	GG	GG	---	GG	GG	GG	GG	GG	GG	AA	AG	AG
AX-109989893	chr1A	127480694	127480764	CC	CC	CC	CC	CC	CC	CC	CC	CC	CC	CC	CC	CC	CC	CC	---	TT	TC
AX-109515706	chr1A	128759220	128759290	GG	GG	GG	GG	GG	GG	GG	GG	GG	GG	GG	GG	GG	GG	GG	AA	---	---
AX-111670891	chr1A	129468251	129468321	TT	TT	TT	TT	TT	TT	TT	TT	TT	TT	TT	TT	TT	TT	TT	TC	CC	---
AX-108955982	chr1A	129608688	129608758	CC	CC	CC	CC	CC	CC	CC	CC	CC	CC	CC	CC	CC	CC	CC	TC	---	CC
AX-109365324	chr1A	129835912	129835982	TT	TT	TT	TT	TT	TT	TT	TT	TT	TT	TT	TT	TT	TT	TT	TG	GG	GG
AX-111173601	chr1A	130000566	130000636	GG	GG	GG	GG	GG	GG	GG	GG	GG	GG	GG	GG	GG	GG	GG	AG	GG	AG
AX-111618021	chr1A	130872027	130872097	CC	CC	CC	CC	CC	CC	CC	CC	CC	CC	CC	CC	CC	CC	CC	CG	GG	CG
AX-109352215	chr1A	130893478	130893548	AA	AA	AA	AA	AA	AA	AA	AA	AA	AA	AA	AA	AA	AA	AA	AC	CC	CC
AX-110689839	chr1A	134044955	134045025	AA	AA	AA	AA	AA	AA	AA	AA	AA	AA	AA	AA	AA	AA	AA	AG	AG	AG
AX-109083206	chr1A	134458272	134458342	AA	AA	AA	AA	AA	AA	AA	AA	AA	AA	AA	AA	AA	AA	AA	AG	---	AG
AX-111091432	chr1A	135627129	135627199	GG	GG	GG	GG	GG	GG	GG	GG	GG	GG	GG	GG	GG	GG	CG	CG	GG	GG
AX-111018436	chr1A	138223851	138223921	CC	CC	CC	CC	CC	CC	CC	CC	CC	CC	CC	CC	CC	CC	CC	CC	CC	---
AX-108927078	chr1A	138329144	138329214	CC	CC	CC	CC	CC	CC	CC	CC	CC	CC	CC	CC	CC	CC	CC	---	TC	TT
AX-111120968	chr1A	138430485	138430555	TT	TT	TT	TT	TT	TT	TT	TT	TT	TT	TT	TT	TT	TT	TT	TT	TT	GG
AX-108761163	chr1A	139210387	139210457	GG	GG	GG	GG	GG	GG	GG	GG	GG	GG	GG	GG	GG	GG	GG	AG	AA	AG
AX-109272637	chr1A	140535423	140535493	GG	GG	GG	GG	GG	GG	GG	GG	GG	---	GG	GG	GG	GG	GG	GG	GG	GG
AX-110490244	chr1A	140606095	140606165	CC	CC	CC	CC	CC	CC	CC	CC	CC	CC	CC	CC	CC	CC	CC	CC	CC	TC
AX-109079516	chr1A	140798006	140798076	GG	GG	GG	GG	GG	GG	GG	GG	GG	GG	GG	GG	GG	GG	GG	TT	TT	TG
AX-111498487	chr1A	141020457	141020527	TT	TT	TT	TT	TT	TT	TT	TT	TT	TT	TT	TT	TT	TT	TT	---	TC	TT
AX-111694118	chr1A	141644287	141644357	GG	GG	GG	GG	GG	GG	GG	GG	GG	GG	GG	GG	GG	GG	GG	AG	GG	GG
AX-111100390	chr1A	142261574	142261644	TT	TT	TT	TT	TT	TT	---	TT	TT	TT	TT	TT	TT	TT	TT	---	TG	TT
AX-109283616	chr1A	142886341	142886411	AA	AA	AA	AA	AA	AA	AA	AA	AA	AA	AA	AA	AA	AA	AA	AA	AC	---
AX-109374200	chr1A	143777897	143777967	GG	GG	GG	GG	GG	GG	GG	GG	GG	GG	GG	GG	GG	GG	GG	---	AG	AG
AX-109403945	chr1A	144799676	144799746	GG	GG	GG	GG	GG	GG	GG	GG	GG	GG	GG	GG	GG	GG	GG	TG	TT	---
AX-109419823	chr1A	144849451	144849521	TT	TT	TT	TT	TT	TT	TT	TT	TT	TT	TT	TT	TT	TT	TT	TT	CC	CC
AX-110516735	chr1A	144879044	144879114	CC	CC	CC	CC	CC	CC	CC	CC	CC	CC	CC	CC	CC	CC	CC	---	---	---
AX-109546392	chr1A	145198051	145198121	CC	CC	CC	CC	CC	CC	CC	CC	CC	CC	CC	CC	CC	CC	CC	TC	TT	TT
AX-112287645	chr1A	145371681	145371751	CC	CC	CC	CC	CC	CC	CC	CC	CC	CC	CC	CC	CC	CC	CC	TT	TT	TT
AX-110582426	chr1A	145624139	145624209	GG	GG	GG	GG	GG	GG	GG	GG	GG	GG	GG	GG	GG	GG	GG	AG	AG	AA
AX-111716711	chr1A	145989432	145989502	AA	AA	AA	AA	AA	AA	AA	AA	AA	AA	AA	AA	AA	AA	AA	GG	GG	GG
AX-111527056	chr1A	146255720	146255790	CC	CC	CC	CC	CC	CC	CC	CC	CC	CC	CC	TC	---	CC	CC	---	TC	TT
AX-108956292	chr1A	146648894	146648964	TT	TT	TT	TT	TT	TT	TT	TT	TT	TT	TT	TT	TT	TT	TT	TC	TC	TC
AX-109947850	chr1A	147047852	147047922	TT	TT	TT	TT	TT	TT	TT	TT	TT	TT	TT	TT	TT	TT	TT	---	---	---
AX-110661013	chr1A	147357348	147357418	CC	CC	CC	CC	CC	CC	CC	CC	CC	CC	CC	CC	CC	CC	CC	TT	TT	TC
AX-111138897	chr1A	148199517	148199587	AA	AA	AA	AA	AA	AA	AA	AA	AA	AA	AA	AA	AA	AA	---	GG	GG	AG
AX-108820788	chr1A	148761862	148761932	TT	TT	TT	TG	TT	TT	TT	TT	TT	TT	TT	TT	TT	TT	TT	GG	GG	GG
AX-111044401	chr1A	148855632	148855702	GG	GG	GG	GG	GG	GG	GG	GG	GG	GG	GG	GG	GG	GG	GG	CC	CC	CC
AX-111044540	chr1A	149351066	149351136	CC	CC	CC	CC	CC	CC	CC	CC	CC	CC	CC	CC	CC	CC	CC	---	CC	CC
AX-111062307	chr1A	149354594	149354664	GG	GG	GG	GG	GG	GG	GG	GG	GG	GG	GG	GG	GG	GG	GG	AG	GG	GG
AX-94897165	chr1A	149510383	149510453	GG	GG	GG	GG	GG	CC	CC	CC	CC	CG	GG	GG	GG	CC	CC	GG	CC	CC
AX-110163948	chr1A	150087735	150087805	GG	GG	GG	GG	GG	GG	GG	GG	GG	GG	GG	GG	GG	GG	GG	---	AA	AG
AX-108889133	chr1A	150452843	150452913	CC	CC	CC	CC	CC	CC	CC	CC	CC	CC	CC	CC	CC	CC	CC	CC	CC	CC
AX-86167305	chr1A	150894849	150894919	CC	CC	CC	CC	CC	CC	CC	CC	CC	CC	CC	CC	CC	CC	CC	---	TT	TT
AX-109041305	chr1A	151413406	151413476	AA	AA	AA	AA	AA	AA	AA	AA	AA	AA	AA	AA	AA	AA	AA	---	---	CC
AX-111066985	chr1A	151770693	151770763	CC	CC	CC	CC	CC	CC	CC	CC	CC	CC	CC	CC	CC	CC	CC	CC	---	CC
AX-110094223	chr1A	151875127	151875197	GG	GG	GG	GG	GG	GG	GG	GG	GG	GG	GG	GG	GG	GG	GG	---	AG	GG
AX-109356616	chr1A	151877776	151877846	---	TC	TT	TT	TT	TT	TT	TT	TC	TT	---	TT	TT	TT	TT	CC	CC	CC
AX-111224192	chr1A	152454420	152454490	AA	AA	AA	AA	AA	AA	AA	AA	---	AA	AA	AA	AA	AA	AA	---	GG	GG
AX-111074330	chr1A	152463490	152463560	CC	CC	CC	CC	CC	CC	CC	CC	CC	CC	CC	CC	CC	CC	CC	---	CC	CC
AX-109653315	chr1A	152632526	152632596	CC	CC	CC	CC	CC	CC	CC	CC	CC	CC	CC	CC	CC	CC	CC	---	---	---
AX-111101445	chr1A	152814564	152814634	GG	GG	GG	GG	GG	GG	GG	GG	GG	GG	GG	GG	GG	GG	GG	---	GG	GG
AX-108961587	chr1A	153229942	153230012	GG	AG	GG	GG	GG	GG	GG	GG	GG	GG	GG	GG	GG	GG	GG	GG	AG	AG
AX-109395545	chr1A	153282484	153282554	CC	CC	CC	CC	CC	CC	CC	CC	CC	CC	CC	CC	CC	CC	CC	---	TC	TC
AX-111262772	chr1A	153508643	153508713	GG	GG	GG	GG	GG	GG	GG	GG	GG	GG	GG	GG	GG	GG	GG	---	---	GG
AX-110924520	chr1A	154577503	154577573	GG	GG	GG	GG	GG	GG	GG	GG	GG	GG	GG	GG	GG	GG	GG	---	GG	AA
AX-108789891	chr1A	155021418	155021488	GG	GG	GG	GG	GG	GG	GG	GG	GG	GG	GG	GG	GG	GG	GG	AG	AA	---
AX-110497464	chr1A	155069613	155069683	GG	GG	GG	GG	GG	GG	GG	GG	GG	GG	GG	GG	GG	GG	GG	---	AA	AA
AX-109289579	chr1A	155530709	155530779	GG	GG	GG	GG	GG	GG	GG	GG	GG	GG	GG	GG	GG	GG	GG	---	GG	GG
AX-111095246	chr1A	155701903	155701973	AA	AA	AA	AA	AA	AA	AA	AA	AA	AA	AA	AA	AA	AA	AA	AT	AA	AT
AX-110576015	chr1A	157515232	157515302	AA	AA	AA	AA	AA	AA	AA	AA	---	AA	AA	AA	AA	AA	AA	AG	AG	AA
AX-111663855	chr1A	157627391	157627461	CC	CC	CC	CC	CC	CC	CC	CC	CC	CC	CC	CC	CC	CC	CC	CC	CC	CC
AX-110014914	chr1A	157950913	157950983	TT	TT	TT	TT	TT	TT	TT	TT	TT	TT	TT	TT	TT	TT	TT	---	---	---
AX-111655605	chr1A	158195203	158195273	CC	CC	CC	CC	CC	CC	CC	CC	CC	CC	CC	CC	CC	CC	CC	---	---	---
AX-110061088	chr1A	158308198	158308268	AA	AA	AA	AA	AA	AA	---	AA	AA	AA	AA	AA	AA	AA	AA	---	---	AC
AX-111786969	chr1A	158851516	158851586	CC	CC	CC	CC	CC	CC	CC	CC	CC	CC	CC	CC	CC	CC	CC	TC	TT	TT
AX-109363703	chr1A	158927393	158927463	GG	GG	GG	GG	GG	GG	GG	GG	GG	GG	GG	GG	GG	GG	GG	AG	AA	AA
AX-111509191	chr1A	159753474	159753544	TT	TT	TT	TT	TT	TT	TT	TT	TT	TT	TT	TT	TT	TT	TT	---	TT	---
AX-111503959	chr1A	159837871	159837941	CC	CC	CC	CC	CC	CC	CC	CC	CC	CC	CC	CC	CC	CC	CC	---	CC	---
AX-111533945	chr1A	160058737	160058807	AA	AA	AA	AA	AA	AA	AA	AA	AA	AA	AA	AA	AA	AA	AA	AG	---	AG
AX-110377941	chr1A	160986406	160986476	CC	CC	CC	CC	CC	CC	CC	CC	CC	CC	CC	CC	CC	CC	CC	---	---	AA
AX-109989391	chr1A	161145656	161145726	CC	CC	CC	CC	CC	CC	CC	CC	CC	CC	CC	CC	CC	CC	CC	TC	---	CC
AX-109380415	chr1A	161665145	161665215	CC	CC	CC	CC	CC	CC	CC	CC	CC	CC	CC	CC	CC	CC	CC	CC	CC	CC
AX-108863912	chr1A	162135676	162135746	TT	TT	TT	TT	TT	TT	TT	TT	TT	TT	TT	TT	TT	TT	TT	---	TC	---
AX-110402962	chr1A	162480410	162480480	TT	TT	TT	TT	TT	TT	TT	TT	TT	TT	TT	TT	TT	TT	TT	GG	---	GG
AX-110402839	chr1A	162652859	162652929	AA	AA	AA	AA	AA	AA	AA	AA	AA	AA	AA	AA	AA	AA	AA	---	---	AG
AX-109554722	chr1A	163397648	163397718	AA	AA	---	AA	AA	AA	AA	AA	AG	AA	AA	AA	AA	AA	AA	AG	AG	AG
AX-109044271	chr1A	164405027	164405097	AA	AA	AA	AA	AA	AA	AA	AA	AA	AA	AA	AA	AA	AA	AA	AG	---	AG
AX-110422936	chr1A	164470262	164470332	TT	TT	TT	TT	TT	TT	TT	TT	TT	TT	TT	TT	TT	TT	TT	TT	CC	CC
AX-109270203	chr1A	166442074	166442144	GG	GG	GG	GG	GG	GG	GG	GG	GG	GG	GG	GG	GG	GG	GG	---	GG	GG
AX-109374083	chr1A	166611600	166611670	TT	TT	TT	TT	TT	TT	TT	TT	TT	TT	TT	TT	TT	TT	TT	TC	CC	TC
AX-109893234	chr1A	166834927	166834997	CC	CC	CC	CC	CC	CC	CC	CC	CC	CC	CC	CC	CC	CC	CC	---	CC	CC
AX-111046724	chr1A	167364344	167364414	GG	GG	GG	GG	GG	GG	GG	GG	GG	GG	GG	GG	GG	GG	GG	GG	GG	GG
AX-109281771	chr1A	167955617	167955687	GG	GG	GG	GG	GG	GG	GG	GG	GG	GG	GG	GG	GG	GG	GG	GG	GG	GG
AX-108907198	chr1A	168704372	168704442	CC	CC	CC	CC	CC	CC	CC	CC	CC	CC	CC	CC	CC	CC	CC	CC	CC	TC
AX-110733086	chr1A	169162315	169162385	GG	GG	GG	GG	GG	GG	GG	GG	GG	GG	GG	GG	GG	GG	GG	---	AG	AA
AX-109481734	chr1A	169296330	169296400	AA	AA	AA	AA	AA	AA	AA	AA	AA	AA	AA	AA	AA	AA	AA	---	---	AA
AX-111074791	chr1A	169378389	169378459	TT	TT	TT	TT	TT	TT	TT	TT	TT	TT	TT	TT	TT	TT	TT	TT	TT	TT
AX-108739032	chr1A	169645453	169645523	AA	AA	AA	AA	AA	AA	AA	AA	AA	AA	AA	AA	AA	AA	AA	TT	TT	TT
AX-110065790	chr1A	170032297	170032367	AA	AA	AA	AA	AA	AA	AA	AA	AA	AA	AA	AA	AA	AA	AA	AG	GG	GG
AX-110145328	chr1A	170070322	170070392	GG	GG	GG	GG	GG	GG	GG	GG	GG	GG	GG	GG	GG	GG	GG	---	TG	GG
AX-110149189	chr1A	170198025	170198095	GG	GG	GG	GG	GG	GG	GG	GG	GG	GG	GG	---	GG	GG	GG	GG	---	GG
AX-109044285	chr1A	170229156	170229226	TT	TT	TT	TT	TT	TT	TT	TT	TT	TT	TT	TT	TT	TT	TT	CC	TC	TC
AX-109391306	chr1A	170576918	170576988	CC	CC	CC	CC	CC	CC	CC	CC	CC	CC	CC	CC	CC	CC	CC	AA	AC	AC
AX-111048352	chr1A	170739197	170739267	CC	CC	CC	CC	CC	CC	CC	CC	CC	CC	CC	CC	CC	CC	CC	TC	TT	TT
AX-110481112	chr1A	170775745	170775815	GG	GG	GG	GG	GG	GG	GG	GG	GG	GG	GG	GG	GG	GG	GG	---	GG	GG
AX-111719498	chr1A	171008719	171008789	TT	TT	TT	TT	TT	TT	TT	TT	TT	TT	TT	TT	TT	TT	TT	TT	TT	TT
AX-109391777	chr1A	171105602	171105672	CC	CC	CC	CC	CC	CC	CC	CC	CC	CC	CC	CC	CC	CC	CC	AC	AA	AA
AX-109604123	chr1A	171959953	171960023	CC	CC	CC	CC	CC	CC	CC	CC	CC	CC	CC	CC	CC	CC	CC	---	---	TC
AX-111764359	chr1A	172354194	172354264	CC	CC	CC	CC	CC	CC	CC	CC	CC	CC	CC	CC	CC	CC	CC	TC	TT	TC
AX-109837066	chr1A	172463054	172463124	---	AA	AA	AA	AA	AA	AA	AA	---	AA	AA	AA	AA	AA	AA	---	GG	GG
AX-109911262	chr1A	172586344	172586414	GG	GG	GG	GG	GG	GG	GG	GG	GG	GG	GG	GG	GG	GG	GG	---	GG	GG
AX-109585289	chr1A	173056744	173056814	CC	CC	CC	CC	CC	CC	CC	CC	CC	CC	CC	CC	CC	CC	CC	TT	TT	TC
AX-110944731	chr1A	173663982	173664052	GG	GG	GG	GG	GG	GG	GG	GG	GG	GG	GG	GG	GG	GG	GG	AG	GG	GG
AX-111214792	chr1A	174051620	174051690	GG	GG	GG	GG	GG	GG	GG	GG	GG	GG	GG	GG	GG	GG	GG	AG	AG	AG
AX-108905663	chr1A	174883520	174883590	CC	CC	CC	CC	CC	CC	CC	CC	CC	CC	CC	CC	CC	CC	CC	---	CC	TC
AX-110529238	chr1A	175157265	175157335	CC	CC	CC	CC	CC	CC	CC	CC	CC	CC	CC	CC	CC	CC	CC	GG	GG	GG
AX-111535469	chr1A	175866121	175866191	AA	AA	AA	AA	AA	AA	AA	AA	---	AA	AA	AA	AA	AA	AA	---	GG	---
AX-109933317	chr1A	177104980	177105050	CC	CC	CC	CC	CC	CC	CC	CC	CC	CC	CC	CC	CC	CC	CC	CC	CC	TC
AX-110481676	chr1A	177213188	177213258	GG	GG	GG	GG	GG	GG	GG	GG	GG	GG	GG	GG	GG	GG	GG	GG	---	GG
AX-112288580	chr1A	177482550	177482620	CC	CC	CC	CC	CC	CC	CC	CC	CC	CC	CC	CC	CC	CC	CC	---	TC	TC
AX-110564120	chr1A	177526266	177526336	CC	CC	CC	CC	CC	CC	CC	CC	CC	CC	CC	CC	CC	CC	CC	AA	AA	AA
AX-109904449	chr1A	177673810	177673880	TT	TT	TT	TT	TT	TT	TT	TT	TT	TT	TT	TT	TT	TT	TT	---	---	CC
AX-110613085	chr1A	177718222	177718292	GG	GG	GG	GG	GG	GG	GG	GG	GG	GG	GG	GG	GG	GG	GG	AG	AA	AA
AX-110044204	chr1A	177787977	177788047	AA	AA	AA	AA	AA	AA	AA	AA	AA	AA	AA	AA	AA	AA	AA	AG	AG	AG
AX-111286022	chr1A	177915740	177915810	CC	CC	CC	CC	CC	CC	CC	CC	CC	CC	CC	CC	CC	CC	CC	TC	TT	TT
AX-110984721	chr1A	177980520	177980590	AA	AA	AA	AA	AA	AA	AA	AA	AA	AA	AA	AA	AA	AA	AA	AA	AG	AG
AX-109404553	chr1A	178054365	178054435	TT	TT	TT	TT	TT	TT	TT	TT	TT	TT	TT	TT	TT	TT	TT	---	TT	TC
AX-111625323	chr1A	179526691	179526761	CC	CC	CC	CC	CC	CC	CC	CC	CC	CC	CC	CC	CC	CC	CC	---	TC	TC
AX-111619451	chr1A	180422966	180423036	AA	AA	AA	AA	AA	AA	AA	AA	AA	AA	AA	AA	AA	AA	AA	AG	AG	---
AX-110708254	chr1A	181427058	181427128	GG	GG	GG	GG	GG	GG	GG	GG	GG	GG	GG	GG	GG	GG	GG	---	AG	---
AX-109537494	chr1A	181768023	181768093	TT	TT	TT	TT	TT	TT	TT	TT	TT	TT	TT	TT	TT	TT	TT	TT	TT	TT
AX-110176062	chr1A	181790400	181790470	CC	CC	CC	CC	CC	CC	CC	CC	CC	CC	CC	CC	CC	CC	CC	TT	TC	TC
AX-111244393	chr1A	181877857	181877927	CC	CC	CC	CC	CC	CC	CC	CC	CC	CC	CC	CC	CC	CC	CC	---	TC	---
AX-111498378	chr1A	181886164	181886234	GG	GG	GG	GG	GG	GG	GG	GG	GG	GG	GG	GG	GG	GG	GG	---	---	GG
AX-109478542	chr1A	182091847	182091917	CC	CC	CC	CC	CC	CC	CC	CC	CC	CC	CC	CC	CC	CC	CC	---	TC	TC
AX-110990847	chr1A	182107390	182107460	TT	TT	TT	TT	TT	TT	TT	TT	TT	TT	TT	TT	TT	TT	TT	---	GG	GG
AX-109949471	chr1A	182169044	182169114	CC	CC	CC	CC	CC	CC	CC	CC	CC	CC	CC	CC	CC	CC	CC	---	---	---
AX-111026966	chr1A	182324822	182324892	CC	TC	CC	CC	CC	CC	CC	CC	CC	CC	CC	CC	CC	CC	CC	---	CC	TC
AX-111213190	chr1A	183231109	183231179	AA	AA	AA	AA	AA	AA	AA	AA	AA	AA	AA	AA	AA	AA	AA	AG	AG	AG
AX-109920244	chr1A	183530445	183530515	CC	CC	CC	CC	CC	CC	CC	CC	CC	CC	CC	CC	CC	CC	CC	---	CC	TC
AX-111011415	chr1A	183673812	183673882	CC	CC	CC	CC	CC	CC	CC	CC	CC	CC	CC	CC	CC	CC	---	CG	CG	CC
AX-110483935	chr1A	183911356	183911426	CC	CC	CC	CC	CC	CC	CC	CC	CC	CG	CC	CC	CC	CC	CC	---	CG	CG
AX-111827953	chr1A	184391623	184391693	GG	GG	GG	GG	GG	GG	GG	GG	GG	GG	GG	GG	GG	GG	GG	---	AG	AA
AX-109467344	chr1A	184637335	184637405	AA	AA	AA	AA	AA	AA	AA	AA	AA	AA	---	---	AA	AA	AA	GG	AG	GG
AX-109462254	chr1A	184651609	184651679	CC	CC	CC	CC	CC	CC	CC	CC	CC	CC	CC	CC	CC	CC	CC	---	---	CC
AX-111125635	chr1A	185114427	185114497	TT	TT	TT	TT	TT	TT	TT	TT	---	TT	TT	TT	TT	TT	TT	TC	CC	CC
AX-111628923	chr1A	185518832	185518902	GG	GG	GG	GG	GG	GG	GG	GG	GG	GG	GG	GG	GG	GG	GG	---	AA	AG
AX-110559613	chr1A	185723945	185724015	TT	TT	TT	TT	TT	TT	TT	TT	TT	TT	TT	TT	TT	TT	TT	---	CC	CC
AX-110019998	chr1A	186663050	186663120	GG	GG	GG	GG	GG	GG	GG	GG	GG	GG	GG	GG	GG	AG	GG	---	AG	AG
AX-109060964	chr1A	187541766	187541836	AA	---	AA	AA	AA	AA	AA	AA	AA	AA	AA	AA	AA	AA	AA	AG	---	---
AX-109888821	chr1A	187603375	187603445	CC	CC	CC	CC	CC	CC	CC	CC	CC	CC	CC	CC	CC	CC	CC	TC	CC	CC
AX-111691295	chr1A	187758330	187758400	TT	TT	TT	TT	TT	TT	TT	TT	TT	TT	TT	TT	TT	TT	TT	TC	TC	TC
AX-94415704	chr1A	188223496	188223566	GG	GG	GG	GG	GG	GG	GG	GG	GG	GG	GG	GG	GG	GG	GG	AA	AA	AG
AX-111263532	chr1A	188477490	188477560	AA	AA	AA	AA	AA	AA	AA	AA	AA	AA	AA	AA	AA	AA	AA	AG	AG	AG
AX-109281866	chr1A	188562561	188562631	TT	TT	TT	TT	TT	TT	TT	TT	TT	TT	TT	TT	TT	TT	TT	---	CC	CC
AX-109315657	chr1A	188676789	188676859	CC	CC	CC	CC	CC	CC	CC	CC	CC	CC	CC	CC	CC	CC	CC	---	TC	TT
AX-109083423	chr1A	189563721	189563791	CC	CC	CC	CC	CC	CC	CC	CC	CC	CC	CC	CC	CC	CC	CC	TT	TT	TC
AX-111621600	chr1A	189958020	189958090	GG	GG	GG	GG	GG	GG	GG	GG	GG	GG	GG	GG	GG	GG	GG	GG	GG	GG
AX-109352454	chr1A	189961449	189961519	CC	CC	CC	CC	CC	CC	CC	CC	CC	CC	CC	CC	CC	CC	CC	---	---	TT
AX-109984571	chr1A	190418838	190418908	GG	GG	GG	GG	GG	GG	GG	GG	GG	GG	GG	GG	GG	GG	GG	AG	AA	AA
AX-110589197	chr1A	190464147	190464217	CC	CC	CC	CC	CC	CC	CC	CC	CC	CC	CC	CC	CC	CC	CC	TC	TC	TT
AX-108894116	chr1A	191031667	191031737	GG	GG	GG	GG	GG	GG	GG	GG	GG	GG	GG	GG	GG	GG	GG	---	AG	GG
AX-110383981	chr1A	191148259	191148329	CC	CC	CC	CC	CC	CC	CC	CC	CC	CC	CC	CC	CC	---	CC	---	CC	---
AX-111696338	chr1A	192642487	192642557	CC	CC	CC	CC	CC	CC	CC	CC	CC	CC	CC	CC	CC	CC	CC	TC	---	---
AX-111590927	chr1A	192933587	192933657	AA	AA	AA	AA	AA	AA	AA	AA	AA	AA	---	AA	AA	AA	AA	GG	GG	GG
AX-110707584	chr1A	192937960	192938030	CC	CC	CC	CC	CC	CC	CC	CC	CC	CC	CC	CC	CC	CC	CC	TT	TT	---
AX-110605785	chr1A	193117206	193117276	CC	CC	CC	CC	CC	CC	CC	CC	CC	CC	CC	CC	CC	CC	CC	CC	CC	TC
AX-109477256	chr1A	193139702	193139772	GG	GG	GG	GG	GG	GG	GG	GG	GG	GG	GG	GG	GG	GG	GG	GG	GG	GG
AX-111452243	chr1A	193688508	193688578	AA	AA	AA	AA	AA	AA	AA	AA	AA	AA	AA	AA	AA	AA	AA	---	AA	AA
AX-109043096	chr1A	194151430	194151500	AA	AA	AA	AA	AA	AA	AA	AA	AA	AA	AA	AA	AA	AA	AA	AA	AA	AA
AX-110444257	chr1A	194393276	194393346	CC	CC	CC	CC	CC	CC	CC	CC	CC	CC	CC	CC	CC	CC	CC	TT	---	TC
AX-109412526	chr1A	194931172	194931242	AA	AA	AA	AA	AA	AA	AA	AA	AA	AA	AA	AA	AA	AA	AA	---	AG	---
AX-110024926	chr1A	195191628	195191698	GG	GG	GG	GG	GG	GG	GG	GG	GG	GG	GG	GG	GG	GG	GG	---	---	AG
AX-110197433	chr1A	195726653	195726723	GG	GG	GG	GG	GG	GG	GG	GG	GG	GG	GG	GG	GG	GG	GG	---	---	---
AX-110742672	chr1A	199422736	199422806	CC	CC	CC	CC	CC	CC	CC	CC	CC	CC	CC	CC	CC	CC	CC	---	CC	TC
AX-110005437	chr1A	199537016	199537086	GG	GG	GG	GG	GG	GG	GG	GG	GG	GG	GG	GG	GG	GG	GG	AG	GG	GG
AX-110413116	chr1A	200225980	200226050	GG	GG	GG	GG	GG	GG	GG	GG	---	GG	GG	GG	GG	GG	GG	AG	AA	---
AX-111498020	chr1A	200618617	200618687	GG	GG	GG	GG	GG	GG	GG	GG	GG	GG	GG	GG	GG	GG	GG	CC	CC	CG
AX-111623149	chr1A	202069044	202069114	CC	CC	CC	CC	CC	CC	CC	CC	CC	CC	CC	CC	CC	CC	CC	TC	---	---
AX-109301570	chr1A	202102148	202102218	CC	CC	CC	CC	CC	CC	CC	CC	CC	CC	CC	CC	CC	CC	CC	CC	CC	TC
AX-110706514	chr1A	203655255	203655325	AA	AA	AA	AA	AA	AA	AA	AA	AA	AA	AA	AA	AA	AA	AA	---	CC	CC
AX-110176232	chr1A	203731542	203731612	CC	CC	CC	CC	CC	CC	CC	CC	CC	CC	CC	CC	CC	CC	CC	---	---	TT
AX-111055901	chr1A	203921679	203921749	GG	GG	GG	GG	GG	GG	GG	GG	GG	GG	GG	GG	GG	GG	GG	GG	AG	AG
AX-111592472	chr1A	204098520	204098590	GG	GG	GG	GG	GG	GG	GG	GG	GG	GG	GG	GG	GG	GG	GG	---	GG	GG
AX-111685259	chr1A	204379666	204379736	AA	AA	AA	AA	AA	AA	AA	AA	AA	AA	AA	AA	AA	AA	AA	---	GG	GG
AX-111565936	chr1A	205580583	205580653	GG	GG	GG	GG	GG	GG	GG	GG	GG	GG	GG	GG	GG	GG	GG	GG	AG	AG
AX-110392127	chr1A	205684145	205684215	TT	---	TT	TT	---	TT	TT	TT	TT	TT	TT	TT	TT	TT	TT	CC	TC	TC
AX-111783795	chr1A	205745016	205745086	CC	CC	CC	CC	CC	CC	CC	CC	CC	CC	CC	CC	CC	CC	CC	---	---	CC
AX-110674740	chr1A	205760963	205761033	AA	AA	AA	AA	AA	AA	AA	AA	AA	AA	AA	AA	AA	AA	AA	AA	AA	AA
AX-109608313	chr1A	205944327	205944397	GG	GG	GG	CG	GG	GG	GG	GG	GG	GG	GG	GG	GG	GG	GG	CG	CG	GG
AX-109365857	chr1A	206176512	206176582	CC	CC	CC	CC	CC	CC	CC	CC	CC	CC	CC	CC	CC	CC	CC	CC	CC	CC
AX-109052393	chr1A	207300452	207300522	GG	GG	GG	GG	GG	GG	GG	GG	GG	GG	GG	GG	GG	GG	GG	CG	CG	GG
AX-111831210	chr1A	207682308	207682378	CC	CC	CC	CC	CC	CC	CC	CC	CC	CC	CC	CC	CC	CC	CC	TT	---	TC
AX-110717946	chr1A	208428408	208428478	AA	AA	AA	AA	AA	AA	AA	AA	AA	AA	AA	AA	AA	AA	AA	AA	---	---
AX-95216042	chr1A	208722277	208722347	GG	GG	GG	GG	CG	GG	GG	GG	GG	CG	CG	CG	CG	GG	GG	---	GG	GG
AX-110412867	chr1A	208887632	208887702	GG	GG	GG	GG	GG	GG	GG	GG	GG	GG	GG	GG	GG	GG	GG	---	GG	AA
AX-108820671	chr1A	208908254	208908324	CC	CC	CC	CC	CC	CC	CC	CC	CC	CC	CC	CC	CC	CC	CC	TT	TT	TT
AX-109073878	chr1A	208919355	208919425	GG	GG	GG	GG	GG	GG	GG	GG	GG	GG	GG	GG	GG	GG	GG	AG	AA	---
AX-110585898	chr1A	209191383	209191453	GG	---	GG	GG	GG	GG	GG	GG	GG	GG	---	GG	GG	GG	GG	GG	GG	AG
AX-110441785	chr1A	209473486	209473556	TT	TT	TT	TT	TT	TT	TT	TT	TT	TT	TT	TT	TT	TT	TT	---	GG	GG
AX-110543399	chr1A	211609080	211609150	TT	TT	TT	TT	TT	TT	TT	TT	TT	TT	TT	TT	TT	TT	TT	---	TT	TT
AX-108945937	chr1A	211991014	211991084	GG	GG	GG	GG	GG	GG	GG	GG	GG	GG	GG	GG	GG	GG	GG	CG	GG	CG
AX-111665684	chr1A	212005372	212005442	GG	GG	GG	GG	GG	GG	GG	GG	GG	GG	GG	GG	GG	GG	GG	---	GG	GG
AX-94533658	chr1A	212016897	212016967	CC	CC	CC	CC	CC	CC	CC	CC	CC	CC	CC	CC	CC	CC	CC	CC	GG	GG
AX-95225095	chr1A	212021812	212021882	CC	CC	CC	CC	CC	CC	CC	CC	CC	CC	CC	CC	CC	CC	CC	GG	GG	GG
AX-111649707	chr1A	212024690	212024760	CC	CC	CC	CC	CC	CC	CC	CC	CC	CC	CC	CC	CC	CC	CC	---	TT	TT
AX-111186904	chr1A	213254747	213254817	CC	CC	CC	CC	CC	CC	CC	CC	CC	CC	CC	CC	CC	CC	CC	AA	AA	AA
AX-109042506	chr1A	213301031	213301101	GG	GG	GG	GG	GG	GG	GG	GG	GG	GG	GG	GG	GG	GG	GG	---	AA	AA
AX-109062434	chr1A	214925877	214925947	CC	CC	CC	CC	CC	CC	CC	CC	CC	CC	CC	CC	CC	CC	CC	TC	TT	TC
AX-108889807	chr1A	215568328	215568398	AA	AA	AA	AA	AA	AA	AA	AA	AA	AA	AA	AA	AA	AA	AA	AG	GG	---
AX-111053228	chr1A	215771690	215771760	CC	CC	CC	CC	CC	CC	CC	CC	CC	CC	CC	CC	CC	CC	CC	TC	TT	TC
AX-110194321	chr1A	216836831	216836901	CC	CC	CC	CC	CC	CC	CC	CC	CC	CC	CC	CC	CC	CC	CC	---	TT	TC
AX-109370163	chr1A	216870359	216870429	AA	AA	AA	AA	AA	AA	AA	AA	AA	AA	AA	AA	AA	AA	AA	AG	GG	GG
AX-109482959	chr1A	217313923	217313993	GG	GG	GG	GG	GG	GG	GG	GG	GG	GG	GG	GG	GG	GG	GG	---	CG	GG
AX-111650266	chr1A	217898027	217898097	---	TT	TT	TT	TT	TT	---	TT	TT	TT	TT	TT	---	TT	TT	---	---	CC
AX-110024284	chr1A	218318028	218318098	AA	AA	AA	AA	AA	AA	AA	AA	AA	AA	AA	AA	AA	AA	AA	---	GG	GG
AX-110049336	chr1A	218478536	218478606	CC	CC	CC	CC	CC	CC	CC	CC	CC	CC	CC	CC	CC	CC	CC	---	---	AC
AX-110173584	chr1A	219097739	219097809	GG	GG	GG	GG	GG	GG	GG	GG	GG	GG	GG	GG	GG	GG	GG	AG	AA	AG
AX-109353936	chr1A	220533680	220533750	GG	GG	GG	GG	GG	GG	GG	GG	GG	GG	GG	GG	GG	GG	GG	CG	---	CC
AX-109396457	chr1A	220546882	220546952	GG	GG	GG	GG	GG	GG	GG	GG	GG	GG	GG	GG	GG	GG	GG	AG	GG	GG
AX-111604825	chr1A	220784023	220784093	TT	TT	TT	TT	TT	TT	TT	TT	TT	TT	TT	TT	TT	TT	TT	---	CC	CC
AX-109871726	chr1A	220789788	220789858	GG	GG	GG	GG	GG	GG	GG	GG	GG	GG	GG	GG	GG	GG	GG	GG	AG	GG
AX-111135025	chr1A	220980710	220980780	CC	CC	CC	CC	CC	CC	CC	CC	CC	CC	CC	CC	CC	CC	CC	---	TC	TC
AX-109393173	chr1A	222215971	222216041	AA	AA	AA	AA	AA	---	AA	AA	AA	AA	AA	AA	AA	AA	AA	AA	AA	---
AX-112288543	chr1A	222918182	222918252	CC	CC	CC	CC	CC	CC	CC	CC	CC	CC	CC	CC	CC	CC	CC	CC	TC	---
AX-108775719	chr1A	223879181	223879251	AA	AA	AA	AA	AA	AA	AA	AA	AA	AA	AA	AA	AA	AA	AA	---	AA	---
AX-111127011	chr1A	224081403	224081473	GG	GG	GG	GG	GG	GG	GG	GG	GG	GG	GG	GG	GG	GG	GG	---	GG	GG
AX-110397170	chr1A	224218933	224219003	CC	CC	CC	CC	CC	CC	CC	CC	CC	CC	CC	CC	CC	CC	CC	TT	TC	TT
AX-110670181	chr1A	224505553	224505623	CC	CC	CC	CC	CC	CC	CC	CC	CC	CC	CC	CC	CC	CC	CC	TC	TC	TC
AX-109849380	chr1A	224806111	224806181	AA	AA	AA	AA	AA	AA	AA	AA	AA	AA	AA	AA	AA	AA	AA	AC	AA	AA
AX-109360159	chr1A	224827772	224827842	GG	GG	GG	GG	GG	GG	GG	GG	GG	GG	GG	GG	GG	GG	GG	---	AA	AA
AX-110057830	chr1A	224870858	224870928	AA	AA	---	AA	AA	AA	AA	AA	AA	AA	AA	AA	AA	AA	AA	AG	AA	AG
AX-110136861	chr1A	224951219	224951289	CC	CC	CC	CC	CC	CC	CC	CC	CC	CC	CC	CC	CC	CC	CC	---	GG	GG
AX-110499842	chr1A	224971509	224971579	AG	AA	---	AA	AA	AA	AA	AA	AG	AA	AA	AA	---	AA	AA	GG	GG	AG
AX-109474394	chr1A	225104826	225104896	TT	TT	TT	TT	TT	TT	TT	TT	TT	TT	TT	TT	TT	TT	TT	TT	TT	TT
AX-109102857	chr1A	225207090	225207160	GG	GG	GG	GG	GG	GG	GG	GG	GG	GG	GG	GG	GG	GG	GG	AG	GG	GG
AX-111220704	chr1A	226169251	226169321	CC	CC	CC	CC	CC	CC	CC	CC	CC	CC	CC	CC	CC	CC	CC	---	---	TC
AX-111532463	chr1A	227256286	227256356	CC	CC	CC	CC	CC	CC	CC	CC	CC	CC	CC	CC	CC	CC	CC	---	---	---
AX-110997190	chr1A	227474384	227474454	CC	CC	CC	CC	CC	CC	CC	CC	CC	CC	CC	CC	CC	CC	CC	CC	CC	---
AX-108939302	chr1A	227479397	227479467	CC	CC	CC	CC	CC	CC	CC	CC	CC	CC	CC	CC	CC	CC	CC	TC	CC	CC
AX-111777197	chr1A	228099303	228099373	AA	AA	AA	AA	AA	AA	AA	---	AA	AA	AA	AA	AA	AA	AA	AG	---	GG
AX-110031443	chr1A	229168346	229168416	CC	CC	CC	CC	CC	CC	CC	CC	CC	CC	CC	CC	CC	CC	CC	TT	---	---
AX-109628381	chr1A	229267097	229267167	GG	GG	---	GG	GG	GG	GG	GG	GG	GG	GG	GG	GG	GG	GG	---	---	---
AX-111524633	chr1A	229272328	229272398	CC	CC	CC	CC	CC	CC	CC	CC	CC	CC	TC	CC	CC	CC	CC	TC	TT	---
AX-109059081	chr1A	229906983	229907053	TT	TT	TT	TT	TT	TT	TT	TT	TT	TT	TT	TT	TT	TT	TT	TG	---	TT
AX-111014450	chr1A	229976687	229976757	CC	CC	CC	CC	CC	CC	CC	CC	CC	CC	TC	CC	CC	CC	CC	CC	TT	TT
AX-109074332	chr1A	231930922	231930992	GG	GG	GG	GG	GG	GG	GG	GG	GG	GG	GG	GG	GG	GG	GG	AA	AG	AA
AX-109924770	chr1A	232043832	232043902	AA	AA	AA	---	AA	AA	AA	AA	AA	---	AA	AA	AA	AA	AA	AG	GG	GG
AX-109308451	chr1A	232324459	232324529	CC	CC	CC	CC	CC	CC	CC	CC	CC	CC	CC	CC	CC	CC	CC	CC	TC	TC
AX-110546311	chr1A	232337882	232337952	CC	CC	CC	CC	CC	CC	CC	CC	CC	CC	CC	CC	CC	CC	CC	---	CC	CC
AX-94520045	chr1A	232345622	232345692	TT	TT	TT	TT	TT	TT	TT	TT	TT	TT	TT	TT	TT	TT	TT	TC	---	TC
AX-111685647	chr1A	232556987	232557057	AA	AA	AA	AA	AA	AA	AA	AA	AA	AA	AA	AA	AA	AA	AA	GG	GG	GG
AX-110174138	chr1A	232871946	232872016	GG	GG	GG	GG	GG	GG	GG	GG	GG	GG	GG	GG	GG	GG	---	---	TT	---
AX-110045084	chr1A	234129771	234129841	CC	CC	CC	CC	CC	CC	CC	CC	CC	CC	CC	CC	CC	CC	CC	CC	CC	CC
AX-109617522	chr1A	234564593	234564663	AA	AA	AA	AA	AA	AA	AA	AA	AA	AA	AA	AA	AA	AA	AA	AG	AA	AA
AX-111602175	chr1A	234762482	234762552	TT	TT	TT	TT	TT	TT	TT	TT	TT	TT	TT	TT	TT	TT	TT	TT	TC	TC
AX-109398102	chr1A	235093396	235093466	TT	TT	TT	TT	TT	TT	TT	TT	TT	---	TT	TT	TT	TT	TT	TT	TT	---
AX-110527751	chr1A	235203257	235203327	GG	GG	GG	GG	GG	GG	GG	GG	GG	GG	GG	GG	GG	GG	GG	---	AA	AA
AX-110171429	chr1A	235253099	235253169	CC	CC	CC	CC	CC	CC	CC	CC	TC	CC	CC	CC	CC	CC	CC	TC	CC	CC
AX-108916488	chr1A	235779043	235779113	CC	CC	CC	CC	CC	CC	CC	CC	CC	CC	CC	CC	CC	CC	CC	---	CC	AA
AX-109073540	chr1A	236005298	236005368	AA	AA	AA	AA	AA	AA	AA	AA	AA	AA	AA	AA	AA	AA	AA	---	AC	AC
AX-110503186	chr1A	236535863	236535933	GG	GG	GG	GG	GG	GG	GG	GG	---	GG	GG	GG	GG	GG	GG	CG	CC	CC
AX-110732157	chr1A	237217350	237217420	GG	GG	GG	GG	GG	GG	GG	GG	GG	GG	GG	GG	GG	GG	GG	---	---	---
AX-111543997	chr1A	237447824	237447894	GG	GG	GG	GG	GG	GG	GG	GG	GG	GG	GG	GG	GG	GG	GG	---	---	AG
AX-109397393	chr1A	237508842	237508912	CC	CC	CC	CC	CC	CC	CC	CC	CC	CC	CC	CC	CC	CC	CC	CC	CC	CC
AX-109629677	chr1A	237871720	237871790	TT	TT	TT	TT	TT	TT	TT	TT	TT	TT	TT	TT	TT	---	TT	---	TC	CC
AX-111087592	chr1A	239135357	239135427	AA	AA	AA	AA	AA	AA	AA	AA	AA	AA	AA	AA	AA	AA	AA	---	AA	AA
AX-109875579	chr1A	240901296	240901366	CC	CC	CC	CC	CC	CC	CC	CC	CC	CC	CC	CC	CC	CC	CC	CC	CC	CC
AX-108782177	chr1A	240947981	240948051	CC	CC	CC	CC	CC	CC	CC	CC	CC	CC	CC	CC	CC	CC	CC	CC	CC	CC
AX-110482673	chr1A	241274358	241274428	TT	TT	TT	TT	TT	TT	TT	TT	TT	TT	TT	TT	TT	TT	TT	CC	CC	TC
AX-109945484	chr1A	242447322	242447392	GG	GG	GG	GG	GG	GG	GG	GG	GG	GG	GG	GG	GG	GG	GG	GG	GG	GG
AX-111472835	chr1A	242645598	242645668	AA	AA	AA	AA	AA	AA	AA	AA	AA	AA	AA	AA	AA	AA	AA	---	---	---
AX-108749697	chr1A	242802728	242802798	TT	TT	TT	TT	TT	TT	TT	TT	TT	TT	TT	TT	TT	TT	TT	TT	TT	TT
AX-108858461	chr1A	243086378	243086448	GG	GG	GG	GG	GG	GG	GG	GG	GG	GG	GG	GG	GG	GG	GG	GG	AG	AG
AX-108754462	chr1A	245429698	245429768	GG	GG	GG	GG	GG	GG	GG	GG	GG	GG	GG	GG	GG	GG	GG	CG	CG	---
AX-110426648	chr1A	245471720	245471790	GG	GG	GG	GG	GG	GG	GG	GG	---	GG	GG	GG	GG	GG	GG	CG	CG	CG
AX-109816411	chr1A	245524046	245524116	GG	GG	GG	GG	GG	GG	GG	GG	GG	GG	GG	GG	GG	GG	GG	GG	AG	AA
AX-111645533	chr1A	246571874	246571944	CC	CC	CC	CC	CC	CC	CC	CC	CC	CC	CC	CC	CC	CC	CC	---	---	TT
AX-111565811	chr1A	246689498	246689568	GG	GG	GG	GG	GG	GG	GG	GG	GG	GG	GG	GG	GG	GG	GG	GG	GG	GG
AX-110153438	chr1A	248620951	248621021	AA	AA	AA	AA	---	AA	---	AA	AA	AA	AA	AA	AA	AA	AA	---	GG	AG
AX-111110976	chr1A	249112357	249112427	CC	CC	CC	CC	CC	CC	CC	CC	CC	CC	CC	CC	CC	CC	CC	TT	TT	TT
AX-109394821	chr1A	249392613	249392683	CC	CC	CC	CC	CC	CC	CC	CC	CC	CC	CC	CC	CC	CC	CC	---	TT	TT
AX-111640111	chr1A	250067130	250067200	CC	CC	CC	CC	CC	CC	CC	CC	CC	CC	---	CC	CC	CC	CC	CC	TC	TC
AX-109948326	chr1A	250222542	250222612	AA	AA	AA	AA	AA	AA	AA	AA	AA	AA	AA	AA	AA	AA	AA	AG	AG	AG
AX-111014142	chr1A	250522845	250522915	CC	CC	CC	CC	CC	CC	CC	CC	CC	CC	CC	CC	CC	CC	CC	TC	TT	---
AX-111221462	chr1A	251689031	251689101	TT	---	TT	TT	TT	TT	TT	TT	TT	TT	TT	TT	TT	TT	TT	TT	TT	CC
AX-111650098	chr1A	252279800	252279870	CC	CC	CC	CC	CC	CC	CC	CC	CC	CC	CC	CC	CC	CC	CC	TC	TT	TT
AX-110676540	chr1A	253314894	253314964	CC	CC	CC	CC	CC	CC	CC	CC	CC	CC	CC	CC	CC	CC	CC	TT	TT	---
AX-111007356	chr1A	254178731	254178801	TT	TT	TT	TT	TT	TT	TT	TT	TT	TT	TT	TT	TT	TT	TT	CC	CC	CC
AX-110005760	chr1A	254944294	254944364	CC	CC	CC	CC	CC	CC	CC	CC	CC	CC	CC	CC	CC	CC	CC	TC	CC	---
AX-110421810	chr1A	255302690	255302760	GG	GG	GG	GG	GG	GG	GG	GG	GG	GG	GG	GG	GG	GG	GG	AG	GG	---
AX-110362578	chr1A	255870742	255870812	CC	CC	CC	CC	CC	CC	CC	CC	CC	CC	CC	CC	CC	CC	CC	---	TC	TC
AX-110094282	chr1A	255874084	255874154	AA	AA	AA	AA	AA	AA	AA	AA	AA	AA	AA	AA	AA	AA	AA	---	TT	TT
AX-110976855	chr1A	256034065	256034135	AA	AA	AA	AA	AA	AA	AA	AA	AA	AA	AA	AA	AA	AA	AA	GG	GG	GG
AX-109922695	chr1A	256457098	256457168	TT	TT	TT	TT	TT	TT	TT	TT	TT	TT	TT	TT	TT	TT	TT	GG	TG	GG
AX-110525765	chr1A	256704674	256704744	AA	AA	AA	AA	AA	AA	AA	AA	AA	AA	---	AA	AA	AA	AA	AA	AA	AG
AX-109879626	chr1A	256818801	256818871	TT	TT	TT	TT	TT	TT	TT	TT	TT	TT	TT	TT	TT	TT	TT	TT	TT	TT
AX-110019641	chr1A	256921730	256921800	AA	AA	AA	AA	AA	AA	AA	AA	AA	AG	GG	GG	GG	GG	AA	GG	GG	GG
AX-108962907	chr1A	256928899	256928969	TT	TT	TT	TT	TT	TT	TT	TT	TT	TG	GG	GG	GG	GG	TT	TG	GG	---
AX-110906010	chr1A	256932330	256932400	GG	GG	GG	GG	GG	GG	GG	GG	GG	AG	AA	AA	AA	AA	GG	GG	---	GG
AX-109870524	chr1A	256938159	256938229	AA	AA	AA	AA	AA	AA	AA	AA	AA	AC	CC	CC	CC	CC	AA	AC	AC	CC
AX-109325133	chr1A	257550739	257550809	TT	TT	TT	TT	TT	TT	TT	TT	TT	TC	CC	CC	CC	CC	TT	TC	TT	TT
AX-108773096	chr1A	257567868	257567938	TT	TT	TT	TT	TT	TT	TT	TT	TT	TC	CC	CC	CC	CC	TT	---	CC	TC
AX-110498945	chr1A	257582283	257582353	AA	AA	AA	AA	AA	AA	AA	AA	AA	AG	GG	GG	GG	GG	AA	AG	GG	GG
AX-109441476	chr1A	257716789	257716859	GG	GG	GG	GG	GG	GG	GG	GG	GG	AG	AA	AA	AA	AA	GG	---	GG	GG
AX-111529760	chr1A	258874259	258874329	CC	CC	CC	CC	CC	CC	CC	CC	CC	CG	GG	GG	GG	GG	CC	GG	GG	GG
AX-110455726	chr1A	259046156	259046226	GG	GG	GG	GG	GG	GG	GG	GG	GG	TG	TT	TT	TT	TT	GG	TG	---	TT
AX-111099153	chr1A	259670522	259670592	AA	AA	AA	AA	AA	AA	AA	AA	AA	AG	GG	GG	GG	GG	AA	---	GG	GG
AX-109346726	chr1A	260750245	260750315	TT	TT	TT	TT	TT	TT	TT	TT	TT	TC	CC	CC	CC	CC	TT	TT	TT	TT
AX-110532580	chr1A	260788345	260788415	CC	CC	CC	CC	CC	CC	CC	CC	CC	CC	CC	CC	CC	CC	CC	CC	CC	---
AX-111241096	chr1A	261413196	261413266	CC	CC	CC	CC	CC	CC	CC	---	CC	---	TT	TT	TT	TT	CC	---	TT	TC
AX-111453700	chr1A	261827656	261827726	CC	CC	CC	CC	CC	CC	CC	CC	CC	TC	TT	TT	TT	TT	CC	---	TC	---
AX-109319023	chr1A	263031266	263031336	CC	CC	CC	CC	CC	CC	CC	CC	CC	TC	TT	TT	TT	TT	CC	TC	CC	---
AX-108996008	chr1A	264212781	264212851	TT	---	TT	TT	TT	TT	TT	TT	TT	AT	AA	AA	AA	AA	TT	TT	TT	AT
AX-111178105	chr1A	264986108	264986178	TT	TT	TT	TT	TT	TT	TT	TT	TT	CC	CC	CC	CC	CC	TT	TT	TT	TT
AX-109068332	chr1A	265890126	265890196	GG	AG	---	GG	GG	GG	GG	GG	---	---	AA	AA	AA	AA	GG	GG	---	AG
AX-110616913	chr1A	267153787	267153857	CC	CC	CC	CC	CC	CC	CC	CC	CC	TC	TT	TT	TT	TT	CC	---	CC	---
AX-89424853	chr1A	267158312	267158382	AA	AA	AA	AA	AA	AA	AA	AA	AA	AG	GG	GG	GG	GG	AA	---	AA	---
AX-109918842	chr1A	267177288	267177358	CC	CC	CC	CC	CC	CC	CC	CC	CC	TC	TT	TT	TT	TT	CC	TC	CC	CC
AX-109054416	chr1A	268845887	268845957	GG	GG	GG	GG	GG	GG	GG	GG	GG	AG	AA	AA	AA	AA	GG	---	AG	AG
AX-108874247	chr1A	268934987	268935057	CC	CC	CC	CC	CC	CC	CC	CC	CC	---	TT	TT	TT	TT	CC	---	CC	CC
AX-110441690	chr1A	272922304	272922374	GG	GG	GG	GG	GG	GG	GG	GG	GG	AG	AA	AA	AA	AA	GG	GG	AG	AG
AX-109900562	chr1A	273023672	273023742	AA	AA	AA	AA	AA	AA	AA	AA	AA	AG	GG	GG	GG	GG	AA	---	AG	---
AX-111252231	chr1A	273153186	273153256	---	CC	CC	CC	CC	CC	CC	CC	CC	TC	TT	TT	TT	TT	CC	TC	CC	CC
AX-109060519	chr1A	273361109	273361179	GG	GG	GG	GG	GG	GG	AG	GG	GG	AG	AA	AA	AA	AA	GG	AA	AA	AA
AX-108831238	chr1A	273386996	273387066	AA	AA	AA	AA	AA	AA	AA	AA	AA	AC	CC	CC	CC	CC	AA	AC	AA	AA
AX-109927600	chr1A	273664555	273664625	AA	AA	AA	AA	AA	AA	AA	AA	AA	AG	GG	GG	GG	GG	AA	AG	GG	GG
AX-111582336	chr1A	275061614	275061684	AA	AA	AA	AA	AA	AA	AA	AA	AA	AA	AA	AA	AA	AA	AA	---	CC	AC
AX-110910455	chr1A	275726633	275726703	GG	GG	GG	GG	GG	GG	GG	GG	GG	AG	AA	AA	AA	AA	GG	AG	GG	AG
AX-109445371	chr1A	275765943	275766013	AA	AA	AA	AA	AA	AA	AA	AA	AA	AG	GG	GG	GG	GG	AA	AG	AG	AA
AX-94759955	chr1A	276325952	276326022	GG	GG	GG	GG	GG	---	GG	GG	GG	GG	GG	GG	GG	GG	GG	---	CG	CG
AX-108933804	chr1A	276529545	276529615	CC	CC	CC	CC	CC	CC	CC	CC	CC	TC	TT	TT	TT	TT	CC	---	TC	TC
AX-109360059	chr1A	277079227	277079297	AA	AA	AA	AA	AA	AA	AA	AA	AA	AG	GG	GG	GG	GG	AA	---	AA	AA
AX-110012282	chr1A	277325947	277326017	AA	AA	AA	AA	AA	AA	AA	AA	AA	AC	CC	CC	CC	CC	AA	---	---	AC
AX-108929659	chr1A	277976593	277976663	AA	AA	AA	AA	AA	AA	AA	AA	AA	AG	GG	GG	GG	GG	AA	---	AG	AA
AX-109821947	chr1A	278292564	278292634	TT	---	TC	TT	TT	---	TT	---	TC	TC	CC	CC	CC	CC	TT	---	TT	CC
AX-110697004	chr1A	279917460	279917530	---	GG	GG	GG	GG	GG	GG	GG	GG	TG	TT	TT	TT	TT	GG	TT	---	TT
AX-110711119	chr1A	280480897	280480967	CC	CC	CC	CC	CC	CC	CC	CC	CC	TC	TT	TT	TT	TT	CC	TT	TC	TT
AX-111482811	chr1A	280713143	280713213	AA	AA	---	AA	AA	AA	AA	AA	AA	AG	GG	GG	GG	GG	AA	---	AG	---
AX-110054722	chr1A	282166597	282166667	GG	GG	GG	GG	GG	GG	GG	GG	GG	AG	AA	AA	AA	AA	GG	---	---	AA
AX-111213581	chr1A	282876671	282876741	CC	CC	CC	CC	CC	CC	CC	CC	CC	TC	TT	TT	TT	TT	CC	TC	CC	CC
AX-109589083	chr1A	285030213	285030283	CC	CC	CC	CC	CC	CC	CC	CC	CC	TC	TT	TT	TT	TT	---	---	TC	TC
AX-109044272	chr1A	285475546	285475616	AA	AA	AA	AA	AA	AA	AA	AA	AA	AG	GG	GG	GG	GG	AA	---	AA	---
AX-109403007	chr1A	286614661	286614731	TG	GG	GG	GG	GG	GG	GG	GG	GG	TG	TT	TT	TT	TT	GG	---	GG	GG
AX-111248545	chr1A	286960379	286960449	GG	GG	GG	GG	GG	GG	GG	GG	GG	TG	TT	TT	TT	TT	GG	GG	---	GG
AX-108909611	chr1A	287060879	287060949	AA	AA	AA	AA	AA	AA	AA	AA	AA	AG	GG	GG	GG	GG	AA	GG	GG	AG
AX-110502416	chr1A	289327687	289327757	CC	CC	CC	CC	CC	CC	CC	CC	CC	CC	CC	CC	CC	CC	CC	---	TC	---
AX-111690049	chr1A	289767565	289767635	AA	AA	AA	AG	AA	AA	AA	AA	AA	---	GG	GG	GG	GG	---	AG	AA	AG
AX-110697418	chr1A	290340796	290340866	GG	GG	GG	GG	AG	GG	GG	GG	GG	---	AA	AA	AA	AA	GG	AG	---	AG
AX-108929968	chr1A	290422457	290422527	CC	CC	CC	CC	CC	CC	CC	CC	---	TC	TT	TT	TT	TT	CC	TT	CC	CC
AX-109934339	chr1A	290954430	290954500	TT	TT	TT	TT	TT	TT	TT	TT	TT	TT	TT	TT	TT	TT	TT	TC	CC	CC
AX-109421148	chr1A	291236687	291236757	AA	AA	AA	AA	AA	AA	AA	AA	AA	AA	AA	AA	AA	AA	AA	---	AA	AA
AX-110431751	chr1A	291566702	291566772	TT	TT	TT	TT	TT	TT	TT	TT	TT	TT	TT	TT	TT	TT	TT	TC	---	CC
AX-111638456	chr1A	291595115	291595185	AA	AA	AA	AA	AA	AA	AA	AA	AA	AA	AA	AA	AA	AA	AA	AG	GG	GG
AX-108849716	chr1A	292021567	292021637	AA	AA	AA	AA	AA	AA	AA	AA	AA	AA	AA	AA	AA	AA	AA	AA	GG	GG
AX-94439447	chr1A	292077784	292077854	AA	AA	AA	AA	AA	AA	AA	AA	AA	AA	AA	AA	AA	AA	AA	---	CC	AC
AX-108855105	chr1A	294347391	294347461	CC	CC	CC	CC	CC	CC	CC	CC	CC	CG	GG	GG	GG	GG	CC	---	---	GG
AX-110493799	chr1A	295034581	295034651	GG	GG	GG	GG	GG	GG	GG	GG	GG	AG	AA	AA	AA	AA	GG	GG	GG	GG
AX-109335959	chr1A	295353381	295353451	TT	TT	TT	TT	TT	TT	TT	TT	TT	TC	CC	CC	CC	CC	TT	---	TC	---
AX-109494616	chr1A	296216192	296216262	GG	GG	GG	GG	GG	GG	GG	GG	GG	AG	AA	AA	AA	AA	GG	GG	GG	AG
AX-110028283	chr1A	296308159	296308229	CC	CC	CC	CC	CC	CC	CC	CC	CC	TC	TT	TT	TT	TT	CC	---	CC	CC
AX-109635515	chr1A	296408993	296409063	CC	CC	CC	CC	CC	CC	CC	CC	CC	CC	CC	CC	CC	CC	CC	TC	TT	TT
AX-110446721	chr1A	296914932	296915002	TT	TT	TT	TT	TT	TT	TT	TT	TT	TC	CC	CC	CC	CC	TT	---	CC	CC
AX-108922498	chr1A	296926649	296926719	AA	AA	AA	AA	AA	AA	AA	AA	---	AG	GG	GG	GG	GG	AA	GG	AG	GG
AX-110024979	chr1A	297062087	297062157	TT	---	TT	TT	TT	TT	TT	TT	TT	TC	CC	CC	CC	CC	TT	---	TC	TC
AX-110010493	chr1A	297196606	297196676	GG	GG	GG	GG	GG	GG	GG	GG	GG	AG	AA	AA	AA	AA	GG	---	---	---
AX-111577225	chr1A	297275949	297276019	CC	CC	CC	CC	CC	CC	CC	CC	CC	TC	TT	TT	TT	TT	CC	TC	TT	TC
AX-108984979	chr1A	297375799	297375869	TT	TT	TT	TT	TT	TT	TT	TT	TT	TC	CC	CC	CC	CC	TT	---	CC	CC
AX-109302583	chr1A	297730679	297730749	TT	TT	TT	TC	TT	TT	---	TT	TC	TC	CC	CC	CC	CC	TT	---	TC	TC
AX-111187227	chr1A	297744843	297744913	---	GG	GG	GG	GG	GG	GG	GG	GG	TG	---	TT	TG	---	GG	GG	GG	TT
AX-109012173	chr1A	298035146	298035216	AA	AA	AA	AA	AA	AA	AA	AA	AA	AG	GG	GG	GG	GG	AA	---	AA	AG
AX-109819145	chr1A	298067608	298067678	CC	CC	CC	CC	CC	CC	CC	CC	CC	CC	CC	CC	CC	CC	CC	AC	CC	AC
AX-108893489	chr1A	298458245	298458315	GG	GG	GG	GG	CG	GG	GG	GG	GG	CG	CC	CC	---	CC	GG	GG	GG	GG
AX-109283837	chr1A	298600994	298601064	TT	TT	TT	TT	TT	TT	TT	TT	TT	TC	CC	CC	CC	CC	TT	CC	CC	---
AX-108803239	chr1A	298724836	298724906	CC	CC	CC	CC	CC	CC	CC	CC	CC	TC	TT	TT	TT	TT	CC	---	CC	CC
AX-111068675	chr1A	298902323	298902393	CC	CC	CC	CC	CC	CC	CC	CC	CC	TC	TT	TT	TT	TT	CC	---	TT	TT
AX-108757985	chr1A	299279787	299279857	GG	GG	GG	GG	GG	GG	GG	GG	GG	AG	AA	AA	AA	AA	GG	---	GG	GG
AX-110090831	chr1A	299424422	299424492	GG	GG	GG	GG	GG	GG	GG	GG	GG	AG	AA	AA	---	AA	GG	GG	AG	AA
AX-110517610	chr1A	299493416	299493486	TT	TT	TT	TT	TT	TT	TT	TT	TT	TC	CC	CC	CC	CC	TT	---	CC	CC
AX-111734167	chr1A	299624365	299624435	TT	TT	TT	TT	TT	TT	TT	TT	TT	TT	TT	TT	TT	TT	TT	TC	CC	CC
AX-109912922	chr1A	300675383	300675453	GG	GG	GG	GG	GG	GG	GG	GG	GG	GG	GG	GG	GG	GG	GG	AG	AA	AA
AX-111242393	chr1A	300712637	300712707	AA	AA	AA	AA	AA	AA	AA	AA	AA	AA	AA	AA	AA	AA	AA	AG	GG	GG
AX-109940152	chr1A	300923071	300923141	GG	GG	GG	GG	GG	GG	GG	GG	GG	AG	AA	AA	AA	AA	GG	AG	GG	AA
AX-108747751	chr1A	300927004	300927074	CC	CC	CC	CC	CC	CC	CC	CC	CC	CG	GG	GG	GG	GG	CC	---	CC	CC
AX-109823713	chr1A	301150067	301150137	TT	TT	TT	TT	TT	TT	TT	TT	TT	TC	CC	CC	CC	CC	TT	---	CC	---
AX-109006135	chr1A	301162281	301162351	CC	---	CC	CC	CC	CC	CC	CC	---	CG	GG	GG	GG	GG	CC	---	CC	CC
AX-111104213	chr1A	301178819	301178889	GG	GG	GG	GG	GG	GG	GG	GG	GG	AG	AA	AA	AA	AA	GG	---	AG	AA
AX-109356451	chr1A	301204305	301204375	CC	CC	CC	CC	CC	CC	CC	CC	CC	CC	CC	CC	CC	CC	CC	CC	CC	---
AX-110943562	chr1A	301211372	301211442	TT	TT	TT	TT	TT	TT	TT	TT	---	TC	CC	CC	CC	CC	TT	---	TC	CC
AX-111604545	chr1A	301224236	301224306	CC	CC	CC	CC	CC	CC	CC	CC	---	TC	TT	TT	TT	TT	CC	---	---	CC
AX-110591803	chr1A	301487242	301487312	AA	AA	AA	AA	AA	AA	AA	AA	AA	AG	GG	GG	GG	GG	AA	AA	AA	AA
AX-108900097	chr1A	301537787	301537857	GG	GG	GG	GG	GG	GG	GG	GG	GG	AA	AA	AA	AA	AA	GG	---	AA	---
AX-108776007	chr1A	301629688	301629758	CC	CC	CC	CC	CC	CC	CC	CC	CC	TC	TT	TT	TT	TT	CC	TT	TC	---
AX-109287006	chr1A	301855327	301855397	---	AA	AA	AA	AA	AA	AA	AA	AA	AG	---	GG	GG	GG	AA	AG	AG	---
AX-110372348	chr1A	301891673	301891743	GG	GG	GG	GG	GG	GG	GG	GG	GG	AG	AA	AA	AA	AA	GG	---	GG	GG
AX-86169491	chr1A	301897446	301897516	GG	GG	GG	GG	GG	GG	GG	GG	GG	TG	TT	TT	TT	TT	GG	TG	TT	GG
AX-109429970	chr1A	301900885	301900955	AA	AA	AA	AA	AA	AA	AA	AA	AA	AG	GG	GG	GG	GG	AA	---	GG	GG
AX-109336778	chr1A	301903232	301903302	CC	CC	CC	CC	CC	CC	CC	CC	CC	AC	AA	AA	AA	AA	CC	CC	---	CC
AX-110920806	chr1A	302198955	302199025	AA	AA	AA	AA	AA	AA	AA	AA	AA	AC	CC	CC	CC	CC	AA	---	AC	AC
AX-109054331	chr1A	302218961	302219031	AA	---	AA	AA	AA	AA	AA	AA	AA	AG	GG	GG	GG	GG	AA	AG	---	GG
AX-109837980	chr1A	302261356	302261426	CC	CC	CC	CC	CC	CC	CC	CC	CC	AC	AA	AA	AA	AA	CC	---	CC	CC
AX-111147773	chr1A	302327038	302327108	GG	GG	GG	GG	GG	GG	GG	GG	GG	---	AG	AG	AG	AA	GG	---	GG	GG
AX-109839840	chr1A	302625786	302625856	CC	CC	CC	CC	CC	CC	CC	CC	CC	TC	TT	TT	TT	TT	CC	---	TC	---
AX-109838548	chr1A	302897077	302897147	GG	GG	GG	GG	GG	GG	GG	GG	GG	CG	CC	CC	CC	CC	GG	---	CG	CG
AX-109388848	chr1A	302905019	302905089	CC	CC	CC	CC	CC	CC	CC	CC	CC	CG	GG	GG	GG	GG	CC	CG	---	CC
AX-109856441	chr1A	302957016	302957086	CC	CC	CC	CC	CC	CC	CC	CC	CC	TC	TT	TT	TT	TT	CC	TC	TC	TT
AX-109925531	chr1A	302971654	302971724	AA	AA	AA	AA	AA	AA	AA	AA	AA	AG	GG	---	GG	---	AA	AA	AA	GG
AX-110998966	chr1A	303024810	303024880	TT	TT	TT	TT	TT	TT	TT	TT	TT	TT	TT	TT	TT	TT	TT	---	TC	---
AX-111459247	chr1A	303347816	303347886	AA	AA	AA	AA	AA	AA	AA	AA	AA	AC	CC	CC	CC	CC	AA	AA	---	AA
AX-111120481	chr1A	303408441	303408511	GG	GG	GG	GG	GG	GG	GG	GG	GG	AG	AA	AA	AA	AA	GG	AG	AG	GG
AX-111697088	chr1A	303419233	303419303	CC	CC	CC	CC	CC	CC	CC	CC	CC	CC	CC	CC	CC	CC	CC	TC	TT	---
AX-109474301	chr1A	303533461	303533531	GG	GG	GG	GG	GG	GG	GG	GG	GG	GG	GG	GG	GG	GG	GG	AG	GG	GG
AX-108809445	chr1A	303727433	303727503	CC	CC	CC	CC	CC	CC	CC	CC	CC	AC	AA	AA	AA	AA	CC	CC	---	CC
AX-110061509	chr1A	303851574	303851644	TT	TT	TT	TT	TT	TT	TT	TT	TT	TC	CC	CC	CC	CC	TT	TT	TT	TT
AX-110506780	chr1A	303913804	303913874	AA	AA	AA	AA	AA	AA	AA	AA	AA	AG	GG	GG	GG	GG	AA	---	AG	AG
AX-111653805	chr1A	303930207	303930277	AA	AA	AA	AA	AA	AA	AA	AA	AA	AG	GG	GG	GG	GG	AA	GG	GG	AG
AX-110970456	chr1A	304020471	304020541	TT	TT	TT	TT	TT	TT	TT	TT	TT	TC	CC	CC	CC	CC	TT	---	CC	TT
AX-111775939	chr1A	304177091	304177161	AA	AA	AA	AA	AA	AA	AA	AA	AA	AG	GG	GG	GG	GG	AA	AG	AG	---
AX-110195336	chr1A	304618998	304619068	CC	CC	CC	CC	CC	CC	CC	CC	CC	TC	TT	TT	TT	TT	CC	---	TT	TT
AX-111133220	chr1A	304849673	304849743	GG	GG	GG	GG	GG	GG	GG	GG	GG	---	TT	TT	TT	TT	GG	TG	TT	GG
AX-109831421	chr1A	304987245	304987315	GG	GG	GG	GG	GG	GG	GG	GG	GG	---	AA	AA	AA	AA	GG	---	GG	GG
AX-109513987	chr1A	304991967	304992037	CC	CC	CC	CC	CC	CC	CC	CC	CC	AC	AA	AA	AA	AA	CC	CC	CC	CC
AX-108740017	chr1A	304999150	304999220	CC	CC	CC	CC	CC	CC	CC	CC	CC	TC	TT	TT	TT	TT	CC	CC	CC	CC
AX-94446416	chr1A	305003259	305003329	GG	GG	GG	GG	GG	GG	GG	GG	GG	CG	CC	CC	CC	CC	GG	---	CG	CG
AX-108969133	chr1A	305112319	305112389	GG	GG	GG	GG	GG	GG	GG	GG	GG	CG	CC	CC	CC	CC	GG	CG	CC	---
AX-86163495	chr1A	305327634	305327704	CC	CC	CC	CC	CC	CC	CC	CC	CC	---	TT	TT	TT	TT	CC	TC	---	---
AX-111717479	chr1A	305366269	305366339	TT	TT	TT	TT	TT	TT	TT	TT	TT	TG	GG	GG	GG	GG	TT	TT	TT	TG
AX-108814201	chr1A	305404549	305404619	AA	AA	AA	AA	AA	AA	AA	AA	AA	AG	GG	GG	GG	GG	AA	AA	AA	AA
AX-111139812	chr1A	305510741	305510811	GG	GG	GG	GG	GG	GG	GG	GG	GG	AG	AA	AA	AA	AA	GG	AG	AA	---
AX-111178879	chr1A	305604286	305604356	TT	TT	TT	TT	TT	TT	TT	TT	TT	---	CC	CC	CC	CC	TT	---	TC	TC
AX-108868514	chr1A	305610455	305610525	AA	AA	AA	AA	AA	AA	AA	AA	AA	AG	GG	GG	GG	GG	AA	AG	GG	---
AX-110384221	chr1A	306103746	306103816	CC	CC	CC	CC	CC	CC	CC	CC	CC	TC	TT	TT	TT	TT	CC	---	CC	CC
AX-110947163	chr1A	306119487	306119557	CC	CC	CC	CC	CC	CC	CC	CC	CC	CC	CC	CC	CC	CC	CC	CC	CC	CC
AX-111000942	chr1A	306147694	306147764	GG	GG	GG	GG	GG	---	GG	GG	GG	AG	AA	AA	AA	AA	GG	AA	AA	AA
AX-111472392	chr1A	306615619	306615689	GG	GG	GG	GG	GG	GG	GG	GG	GG	AG	AA	AA	AA	AA	GG	---	AG	AG
AX-110988058	chr1A	306637251	306637321	TT	TT	TT	TT	TT	TT	TT	TT	TT	---	GG	GG	GG	GG	TT	GG	GG	GG
AX-111068965	chr1A	306921785	306921855	GG	GG	GG	GG	GG	GG	GG	GG	GG	AG	AA	AA	---	AA	GG	AG	GG	AG
AX-109474889	chr1A	307030109	307030179	AA	AA	AA	AA	AA	AA	AA	AA	AA	AG	GG	GG	GG	GG	AA	AG	AG	AA
AX-110374204	chr1A	307034355	307034425	CC	CC	CC	---	CC	CC	CC	CC	CC	AC	AA	AA	AA	AA	CC	CC	CC	CC
AX-109361287	chr1A	307037356	307037426	GG	GG	GG	GG	GG	GG	GG	GG	GG	AG	AA	AA	AA	AA	GG	AA	---	AA
AX-111147123	chr1A	307044850	307044920	CC	CC	---	CC	CC	CC	CC	CC	CC	TC	TT	TT	TT	TT	CC	TC	TT	TT
AX-109894800	chr1A	307060220	307060290	GG	GG	GG	GG	GG	GG	---	GG	GG	GG	CC	CC	CC	CC	GG	CC	CG	CG
AX-109408475	chr1A	307241217	307241287	CC	CC	CC	CC	CC	CC	CC	CC	CC	CG	GG	GG	GG	GG	CC	---	CG	CG
AX-109451916	chr1A	307250848	307250918	AA	AA	AA	AA	AA	AA	AA	AA	AA	AG	GG	GG	GG	GG	AA	AG	GG	GG
AX-110542887	chr1A	307393226	307393296	GG	GG	GG	GG	GG	GG	GG	GG	GG	AG	AA	AA	AA	AA	GG	---	AG	AA
AX-110921727	chr1A	307479206	307479276	GG	GG	GG	GG	GG	GG	GG	GG	GG	AG	AA	AA	AA	AA	GG	GG	GG	GG
AX-108817901	chr1A	307484595	307484665	GG	GG	GG	GG	GG	GG	GG	GG	GG	AG	AA	AA	AA	AA	GG	GG	GG	---
AX-109949165	chr1A	307563596	307563666	AA	AA	AA	AA	AA	AA	AA	AA	AA	AG	GG	GG	GG	GG	AA	AG	AG	AG
AX-110958760	chr1A	307610390	307610460	GG	GG	GG	GG	GG	GG	GG	GG	GG	AG	AA	AA	AA	AA	GG	---	AG	AG
AX-108943547	chr1A	307683536	307683606	GG	GG	GG	GG	GG	GG	GG	GG	GG	CG	CC	CC	CC	CC	GG	GG	CG	GG
AX-109446822	chr1A	307689339	307689409	AA	AA	AA	AA	AA	AA	AA	AA	AA	AG	GG	GG	GG	GG	AA	GG	GG	AG
AX-110972193	chr1A	307694044	307694114	CC	CC	CC	CC	CC	CC	CC	CC	CC	CG	GG	GG	GG	GG	CC	---	CG	CC
AX-108836436	chr1A	307699255	307699325	GG	GG	GG	GG	GG	GG	GG	GG	GG	AG	AA	AA	AA	AA	GG	AG	GG	GG
AX-109846269	chr1A	307703164	307703234	GG	GG	GG	GG	GG	GG	GG	GG	---	AG	AA	AA	AA	AA	GG	GG	GG	GG
AX-109379579	chr1A	307718973	307719043	TT	TT	TT	TT	TT	TT	TT	TT	TT	TG	GG	GG	GG	GG	---	TG	GG	GG
AX-108875042	chr1A	308200247	308200317	TT	TT	TT	TT	TT	TT	TT	TT	TT	TG	GG	GG	GG	GG	TT	---	GG	GG
AX-110406943	chr1A	308361156	308361226	CC	CC	CC	CC	CC	CC	CC	CC	CC	CG	GG	GG	GG	GG	CC	CG	CC	CC
AX-110381811	chr1A	308378953	308379023	CC	CC	CC	CC	CC	CC	CC	CC	CC	AC	AA	AA	AA	AA	CC	---	---	AC
AX-108791013	chr1A	308390287	308390357	GG	GG	GG	GG	GG	GG	GG	GG	GG	AG	AA	AA	---	AA	GG	---	GG	---
AX-111554735	chr1A	308435085	308435155	CC	CC	CC	CC	CC	CC	CC	CC	CC	TC	TT	TT	TT	TT	CC	---	CC	TT
AX-108982129	chr1A	308574638	308574708	TT	TT	TT	TT	TT	TT	TT	TT	TT	TC	CC	CC	CC	CC	TT	---	---	TT
AX-111717311	chr1A	308577911	308577981	GG	GG	GG	GG	GG	GG	GG	GG	GG	AG	AA	---	AA	AA	GG	AG	AG	AG
AX-110129942	chr1A	308586490	308586560	GG	GG	GG	GG	GG	GG	GG	GG	GG	CG	CC	CC	CC	CC	GG	---	CG	---
AX-111580125	chr1A	308808764	308808834	CC	CC	CC	CC	CC	CC	CC	CC	CC	CG	GG	GG	GG	GG	CC	CG	CC	---
AX-110144582	chr1A	308947675	308947745	GG	GG	GG	GG	GG	GG	GG	GG	GG	GG	GG	GG	GG	GG	GG	---	GG	GG
AX-110364488	chr1A	308951501	308951571	GG	GG	GG	GG	GG	GG	GG	GG	GG	GG	GG	GG	GG	GG	GG	GG	AG	AG
AX-109475709	chr1A	308954449	308954519	CC	CC	CC	CC	CC	CC	CC	CC	CC	CC	CC	CC	CC	CC	CC	TT	TT	TT
AX-111005048	chr1A	308992299	308992369	AA	AA	AA	AA	AA	AA	AA	AA	AA	AA	AA	AA	AA	AA	AA	---	AG	AG
AX-108942357	chr1A	308996592	308996662	GG	GG	GG	GG	GG	GG	GG	GG	GG	GG	GG	GG	GG	GG	GG	GG	GG	GG
AX-110006972	chr1A	309033035	309033105	GG	GG	GG	GG	GG	GG	GG	GG	GG	GG	GG	GG	GG	GG	GG	---	TG	TG
AX-110940534	chr1A	309212685	309212755	TT	TT	TT	TT	TT	TT	TT	TT	TT	TT	TT	TT	TT	TT	TT	TC	TT	TT
AX-111523338	chr1A	309401141	309401211	CC	CC	CC	CC	CC	CC	CC	CC	CC	CC	CC	CC	CC	CC	CC	TC	TC	TT
AX-109352492	chr1A	309403817	309403887	CC	CC	CC	CC	CC	CC	CC	CC	CC	TC	TT	TT	TT	TT	CC	---	CC	CC
AX-109517045	chr1A	309423302	309423372	AA	AA	AA	AA	AA	AA	AA	AA	AA	AA	AA	AA	AA	AA	AA	---	AG	AG
AX-109964909	chr1A	309460041	309460111	GG	GG	GG	GG	GG	GG	GG	GG	GG	GG	GG	GG	GG	GG	GG	GG	GG	GG
AX-109341151	chr1A	309484269	309484339	GG	GG	GG	GG	GG	GG	GG	GG	GG	GG	GG	GG	GG	GG	GG	GG	GG	AG
AX-109313776	chr1A	309511223	309511293	GG	GG	GG	GG	GG	GG	GG	GG	GG	GG	GG	GG	GG	GG	GG	---	AA	AG
AX-109869754	chr1A	309755276	309755346	CC	CC	CC	CC	CC	CC	CC	CC	CC	CC	CC	CC	CC	CC	CC	CG	CC	CC
AX-109331801	chr1A	309761674	309761744	CC	CC	CC	CC	CC	CC	CC	CC	CC	CC	CC	CC	CC	CC	CC	---	CG	CG
AX-109497351	chr1A	309767179	309767249	GG	GG	GG	GG	GG	GG	GG	GG	GG	GG	GG	GG	GG	GG	GG	---	AG	GG
AX-111283111	chr1A	310143362	310143432	CC	CC	CC	CC	CC	CC	CC	CC	CC	CC	CC	CC	CC	CC	CC	---	CG	GG
AX-110931131	chr1A	310757901	310757971	AA	AA	AA	AA	AA	AA	AA	AA	AA	AA	AA	AA	AA	AA	AA	---	AG	AG
AX-111475717	chr1A	310879856	310879926	AA	AA	AA	AA	AA	AA	AA	AA	AA	AA	AA	AA	AA	AA	AA	---	GG	GG
AX-109391662	chr1A	311107762	311107832	AA	AA	AA	AA	AA	AA	AA	AA	AA	AA	AA	AA	AA	AA	AA	---	AG	GG
AX-109928651	chr1A	311378975	311379045	GG	GG	GG	GG	GG	GG	GG	GG	GG	GG	GG	GG	GG	GG	GG	AG	GG	GG
AX-110994043	chr1A	311810914	311810984	CC	CC	CC	CC	CC	CC	CC	CC	CC	CC	CC	CC	CC	CC	CC	CC	CC	CC
AX-108778708	chr1A	311815083	311815153	GG	GG	GG	GG	GG	GG	GG	GG	GG	GG	GG	GG	GG	GG	GG	AA	AA	AA
AX-110912303	chr1A	312495183	312495253	CC	CC	CC	CC	CC	CC	CC	CC	CC	CC	CC	CC	CC	CC	CC	---	CC	CC
AX-110499703	chr1A	312527738	312527808	AA	AA	AA	AA	AA	AA	AA	AA	AA	AA	AA	AA	AA	AA	AA	AG	GG	---
AX-108749971	chr1A	312770718	312770788	AA	AA	AA	AA	AA	AA	AA	AA	AA	AA	AA	AA	AA	AA	AA	---	---	---
AX-109456487	chr1A	312778207	312778277	AA	AA	AA	AA	AA	AA	AA	AA	AA	AA	AA	AA	AA	AA	AA	AA	AA	AA
AX-111696528	chr1A	312863007	312863077	AA	AA	AA	AA	AA	AA	AA	AA	AA	AA	AA	AA	AA	AA	AA	---	GG	GG
AX-111594822	chr1A	313002895	313002965	CC	CC	CC	CC	CC	CC	CC	CC	CC	CC	CC	CC	CC	CC	CC	CC	TT	CC
AX-109379747	chr1A	313071745	313071815	CC	CC	CC	CC	CC	CC	CC	CC	CC	CC	CC	CC	CC	CC	CC	---	TC	TC
AX-109032170	chr1A	313112599	313112669	GG	GG	GG	GG	GG	GG	GG	GG	GG	GG	GG	GG	GG	GG	GG	AG	AG	AA
AX-110434112	chr1A	313121900	313121970	GG	GG	GG	GG	GG	GG	GG	GG	GG	GG	GG	GG	GG	GG	GG	---	CG	CG
AX-111716256	chr1A	313161342	313161412	CC	CC	CC	CC	CC	CC	CC	CC	CC	CC	CC	CC	CC	CC	CC	TC	CC	CC
AX-109274274	chr1A	313278655	313278725	CC	CC	CC	CC	CC	CC	CC	CC	CC	CC	CC	CC	CC	CC	CC	---	TC	TC
AX-110367827	chr1A	313290010	313290080	TT	TT	TT	---	TT	TT	TT	TT	TT	TT	TT	TT	TT	TT	TT	---	CC	CC
AX-110742523	chr1A	313465095	313465165	GG	GG	GG	GG	GG	GG	GG	GG	GG	GG	GG	GG	GG	GG	GG	AG	AG	AG
AX-111620737	chr1A	313595348	313595418	CC	CC	CC	CC	CC	CC	CC	CC	CC	CC	CC	CC	CC	CC	CC	---	TC	TC
AX-111102675	chr1A	313729176	313729246	TT	TT	TT	TT	TT	TT	TT	TT	TT	TT	TT	TT	TT	TT	TT	TC	---	---
AX-109879902	chr1A	313909182	313909252	GG	GG	GG	GG	GG	GG	GG	GG	GG	GG	GG	GG	GG	GG	GG	GG	GG	GG
AX-111733327	chr1A	314429405	314429475	TT	TT	TT	TT	TT	TT	TT	TT	AT	TT	TT	TT	TT	TT	TT	TT	AT	TT
AX-110945596	chr1A	314725284	314725354	AA	AA	AA	AA	AA	AA	AA	AA	AA	AA	AA	AA	AA	AA	AA	---	AA	---
AX-111218514	chr1A	314744508	314744578	GG	GG	GG	GG	GG	GG	GG	GG	GG	GG	GG	GG	GG	GG	GG	---	---	AG
AX-110409178	chr1A	314850303	314850373	CC	CC	CC	CC	CC	CC	CC	CC	CC	CC	CC	CC	CC	CC	CC	TC	TC	TC
AX-109042845	chr1A	314894004	314894074	TT	TT	TT	TT	TT	TT	TT	TT	TT	TT	TT	TT	TT	TT	TT	TC	TC	TC
AX-110927937	chr1A	315061001	315061071	GG	GG	GG	GG	GG	GG	GG	GG	GG	GG	GG	GG	GG	GG	GG	GG	GG	AA
AX-111533772	chr1A	315141613	315141683	CC	CC	CC	CC	CC	CC	CC	CC	CC	CC	CC	CC	CC	CC	CC	---	TT	TT
AX-109324621	chr1A	315146015	315146085	CC	CC	CC	CC	CC	CC	CC	CC	CC	CC	CC	CC	CC	CC	CC	---	CC	---
AX-109848072	chr1A	315390719	315390789	CC	CC	CC	CC	CC	CC	CC	CC	CC	CC	CC	CC	CC	CC	CC	---	---	---
AX-110493688	chr1A	315397263	315397333	GG	GG	GG	GG	GG	GG	GG	GG	GG	GG	GG	GG	GG	GG	GG	GG	GG	---
AX-108773006	chr1A	315835415	315835485	GG	GG	GG	GG	GG	GG	GG	GG	GG	GG	GG	GG	GG	GG	GG	AA	AA	AG
AX-110977845	chr1A	316150974	316151044	CC	CC	CC	CC	CC	CC	CC	CC	CC	CC	CC	CC	CC	CC	CC	CC	CC	CC
AX-111034164	chr1A	316861384	316861454	GG	GG	GG	GG	GG	GG	GG	GG	GG	GG	GG	GG	GG	GG	GG	GG	GG	GG
AX-108779725	chr1A	317502867	317502937	TT	TT	TT	TT	TT	TT	TT	TT	TT	TT	TT	TT	TT	TT	TT	---	---	TT
AX-110922919	chr1A	317714925	317714995	GG	GG	GG	GG	GG	GG	GG	GG	GG	GG	GG	GG	GG	GG	GG	GG	GG	GG
AX-110471563	chr1A	317922010	317922080	CC	CC	CC	CC	CC	CC	CC	CC	CC	CC	CC	CC	CC	CC	CC	---	CC	CC
AX-110676916	chr1A	317925802	317925872	CC	CC	CC	CC	CC	CC	CC	CC	CC	CC	CC	CC	CC	CC	CC	TC	CC	CC
AX-108859495	chr1A	318191302	318191372	CC	CC	CC	CC	CC	CC	CC	CC	CC	CC	CC	CC	CC	CC	CC	CC	---	CC
AX-111481601	chr1A	318905144	318905214	AA	AA	AA	AA	AA	AA	AA	AA	AA	AA	AA	AA	AA	AA	AA	---	AA	AG
AX-110545170	chr1A	319207597	319207667	GG	GG	GG	GG	GG	GG	GG	GG	GG	GG	GG	GG	GG	GG	GG	---	AG	GG
AX-108792730	chr1A	319421043	319421113	CC	CC	CC	CC	CC	CC	CC	CC	CC	CC	CC	CC	CC	CC	CC	TT	TT	---
AX-111554031	chr1A	319435755	319435825	CC	CC	CC	CC	CC	CC	CC	CC	CC	CC	CC	CC	CC	CC	CC	---	TC	---
AX-111071459	chr1A	319447730	319447800	GG	GG	GG	GG	GG	GG	GG	GG	GG	GG	GG	GG	GG	GG	GG	TG	---	GG
AX-110994106	chr1A	319559384	319559454	CC	CC	CC	CC	CC	CC	CC	CC	CC	CC	CC	CC	CC	CC	CC	---	CG	CG
AX-108976051	chr1A	319883621	319883691	GG	GG	GG	GG	GG	GG	GG	GG	GG	GG	GG	GG	GG	GG	GG	GG	---	GG
AX-110450556	chr1A	319886673	319886743	GG	GG	GG	GG	GG	GG	GG	GG	GG	GG	GG	GG	GG	GG	GG	---	CG	CC
AX-111491669	chr1A	319889581	319889651	GG	GG	GG	GG	GG	GG	GG	GG	GG	CG	CC	CC	CC	CC	GG	CC	---	CC
AX-109998331	chr1A	320144906	320144976	AA	AA	AA	AA	AA	AA	AA	AA	AA	AG	GG	GG	GG	GG	AA	AA	AA	AA
AX-110936268	chr1A	320292079	320292149	GG	GG	GG	GG	GG	GG	GG	GG	GG	GG	GG	GG	GG	GG	GG	GG	GG	---
AX-109373293	chr1A	320331165	320331235	TT	TT	TT	TT	TT	TT	TT	TT	TT	TG	GG	GG	GG	GG	TT	---	TG	GG
AX-109296950	chr1A	320431959	320432029	CC	CC	CC	CC	CC	CC	CC	CC	CC	CC	CC	CC	CC	CC	CC	---	GG	GG
AX-111509307	chr1A	320445131	320445201	GG	GG	GG	GG	GG	GG	GG	GG	GG	GG	GG	GG	GG	GG	GG	---	AG	AG
AX-110604145	chr1A	321244395	321244465	CC	CC	CC	CC	CC	CC	CC	CC	CC	CC	CC	CC	CC	CC	CC	---	---	---
AX-109613064	chr1A	322363592	322363662	AA	AA	AA	AA	AA	AA	AA	AA	AA	AA	AA	AA	AA	AA	AA	AA	AA	AA
AX-108830701	chr1A	322955939	322956009	AA	AA	AA	AA	AA	AA	AA	AA	AA	AA	AA	AA	AA	AA	AA	---	CC	CC
AX-108973818	chr1A	322960232	322960302	TT	TT	TT	TT	TT	TT	TT	TT	TT	TT	TT	TT	TT	TT	TT	---	TC	TC
AX-111140587	chr1A	323844275	323844345	AA	AA	AA	AA	AA	AA	AA	AA	AA	AA	AA	AA	AA	AA	AA	---	AG	AG
AX-109005483	chr1A	324487708	324487778	CC	CC	CC	CC	CC	CC	CC	CC	CC	TC	TT	TT	TT	TT	CC	TC	TT	TT
AX-109875945	chr1A	324560799	324560869	GG	GG	GG	GG	GG	GG	GG	GG	GG	GG	GG	GG	GG	GG	GG	CG	CC	CG
AX-111572655	chr1A	324607928	324607998	TT	TT	TT	TT	TT	TT	TT	TT	TT	TT	TT	TT	TT	TT	TT	---	---	TT
AX-110376497	chr1A	325137024	325137094	TT	TT	TT	TT	TT	TT	TT	TT	TT	TT	TT	TT	TT	TT	TT	TT	TC	---
AX-109351513	chr1A	325701961	325702031	GG	GG	GG	GG	GG	GG	GG	GG	GG	GG	GG	GG	GG	GG	GG	AG	AG	AA
AX-108777813	chr1A	325861174	325861244	CC	CC	CC	CC	CC	CC	CC	CC	CC	CC	CC	CC	CC	CC	CC	---	---	CG
AX-109299211	chr1A	327016502	327016572	TT	TT	TT	TT	TT	TT	TT	TT	TT	TT	TT	TT	TT	TT	TT	TC	CC	CC
AX-108841071	chr1A	327272331	327272401	GG	GG	GG	GG	GG	GG	GG	GG	GG	GG	GG	GG	GG	GG	GG	---	AG	---
AX-111553287	chr1A	328270696	328270766	GG	GG	GG	GG	GG	GG	GG	GG	GG	GG	GG	GG	GG	GG	GG	AG	GG	AA
AX-109901036	chr1A	329343235	329343305	TT	TT	TT	TT	TT	TT	TT	TT	TT	TT	TT	TT	TT	TT	TT	---	TT	TC
AX-110475253	chr1A	331414164	331414234	GG	GG	GG	GG	GG	GG	GG	GG	GG	GG	GG	GG	GG	GG	GG	AG	GG	AA
AX-109351766	chr1A	331519260	331519330	AA	AA	AA	AA	AA	AA	AA	AA	AA	AA	AA	AA	AA	AA	AA	---	---	CC
AX-111652012	chr1A	333072504	333072574	TT	TT	TT	TT	TT	TT	TT	TT	TT	TT	TT	TT	TT	TT	TT	---	---	TC
AX-111595974	chr1A	333142446	333142516	AA	AA	AA	AA	AA	CC	CC	CC	CC	AA	AA	AA	AA	AA	AA	CC	CC	---
AX-111196957	chr1A	333500864	333500934	GG	GG	GG	GG	GG	GG	GG	GG	GG	GG	GG	GG	GG	GG	GG	CG	CG	CG
AX-110921788	chr1A	333527272	333527342	TT	TT	TT	TT	TT	TT	TT	TT	TT	TT	TT	TT	TT	TT	TT	---	TC	TC
AX-111487409	chr1A	333537197	333537267	TT	TT	TT	TT	TT	TT	TT	TT	TT	TT	TT	TT	TT	TT	TT	TT	---	---
AX-110546251	chr1A	333613221	333613291	TT	TT	TT	TT	TT	TT	TT	TT	TT	TT	TT	TT	TT	TT	TT	TC	---	CC
AX-109444809	chr1A	333625111	333625181	CC	CC	CC	CC	CC	CC	CC	CC	CC	CC	CC	CC	CC	CC	CC	---	TT	TT
AX-110928652	chr1A	333662352	333662422	AA	AA	AA	AA	AA	AA	AA	AA	AA	AA	AA	AA	AA	AA	AA	---	AA	AA
AX-108927864	chr1A	333877942	333878012	CC	CC	CC	CC	CC	CC	CC	CC	CC	CC	CC	CC	CC	CC	CC	CC	CC	CC
AX-110439012	chr1A	333883072	333883142	CC	CC	CC	CC	CC	CC	CC	CC	CC	CC	CC	CC	CC	CC	CC	TT	TT	TT
AX-108965988	chr1A	333887082	333887152	CC	CC	CC	CC	CC	CC	CC	CC	CC	CC	CC	CC	CC	CC	CC	TT	CC	CC
AX-110575965	chr1A	333970837	333970907	CC	CC	CC	CC	CC	CC	CC	CC	CC	CC	CC	CC	CC	CC	CC	TT	TT	TT
AX-111516716	chr1A	333980020	333980090	GG	GG	GG	GG	GG	GG	GG	GG	GG	GG	GG	GG	GG	GG	GG	TT	---	GG
AX-109967116	chr1A	334502112	334502182	GG	GG	GG	GG	GG	GG	GG	GG	GG	GG	GG	GG	GG	GG	GG	---	CC	CC
AX-108866053	chr1A	334514544	334514614	AA	AA	AA	AA	AA	AA	AA	AA	AA	AA	AA	AA	AA	AA	AA	---	GG	---
AX-110511731	chr1A	334788243	334788313	CC	CC	CC	CC	CC	CC	CC	CC	CC	CC	CC	CC	CC	CC	CC	---	TT	TT
AX-111288736	chr1A	334893415	334893485	TT	TT	TT	TT	TT	---	TT	TT	TT	TT	TT	TT	TT	TT	TT	TC	TT	TT
AX-111454083	chr1A	335612228	335612298	TT	TT	TT	TT	TT	TT	TT	TT	TT	TT	TT	TT	TT	TT	TT	---	TC	TC
AX-108968461	chr1A	335993909	335993979	AA	AA	AA	AA	AA	AA	AA	AA	AA	AA	AA	AA	AA	AA	AA	AG	AG	AA
AX-110947388	chr1A	336126247	336126317	GG	GG	GG	GG	GG	GG	GG	GG	GG	GG	GG	GG	GG	GG	GG	---	GG	---
AX-110001306	chr1A	336158505	336158575	TT	TT	TT	TT	TT	TT	TT	TT	TT	TT	TT	TT	TT	TT	TT	AA	AT	AT
AX-109334569	chr1A	336312056	336312126	GG	GG	GG	GG	GG	GG	GG	GG	GG	GG	GG	GG	GG	GG	GG	---	AA	---
AX-109388909	chr1A	336345997	336346067	GG	GG	GG	GG	GG	GG	GG	GG	GG	GG	GG	GG	GG	GG	GG	---	AG	AG
AX-110567183	chr1A	336460942	336461012	AA	AA	AA	AA	AA	AA	AA	AA	AA	AA	AA	AA	AA	AA	AA	AG	GG	GG
AX-109310093	chr1A	336885988	336886058	AA	AA	AA	AA	AA	AA	AA	AA	AA	AA	AA	AA	AA	AA	AA	GG	AG	GG
AX-111525112	chr1A	337016125	337016195	GG	GG	GG	GG	GG	GG	GG	GG	GG	GG	GG	GG	GG	GG	GG	---	GG	GG
AX-110018834	chr1A	337154911	337154981	TT	TT	TT	TT	TT	TT	TT	TT	TT	TT	TT	TT	TT	TT	TT	CC	CC	CC
AX-111141894	chr1A	337302284	337302354	AA	AA	AA	AA	AA	AA	AA	AA	AA	AA	AA	AA	AA	AA	AA	---	AA	AA
AX-111451975	chr1A	337352535	337352605	TT	TT	TT	TT	TT	TT	TT	TT	TT	TT	TT	TT	TT	TT	TT	CC	CC	CC
AX-109971512	chr1A	337356538	337356608	GG	GG	GG	GG	GG	GG	GG	GG	GG	GG	GG	GG	GG	GG	GG	CG	CC	---
AX-109519346	chr1A	337367622	337367692	TT	TT	TT	TT	TT	TT	TT	TT	TT	TT	TT	TT	TT	TT	TT	---	CC	TT
AX-109337231	chr1A	337398248	337398318	GG	GG	GG	GG	GG	GG	GG	GG	GG	TG	TT	TT	TT	TT	GG	GG	TG	TG
AX-109328719	chr1A	337401179	337401249	CC	CC	CC	CC	CC	CC	CC	CC	CC	CC	CC	CC	CC	CC	CC	---	CC	CC
AX-111051375	chr1A	337520169	337520239	GG	GG	GG	GG	GG	GG	GG	GG	GG	GG	GG	GG	GG	GG	GG	GG	AG	GG
AX-94415447	chr1A	337677598	337677668	AA	AA	AA	AA	AA	AA	AA	AA	AA	AA	AA	AA	AA	AA	AA	GG	GG	GG
AX-111624842	chr1A	337898021	337898091	AA	AA	AA	AA	AA	AA	AA	AA	AA	AA	AA	AA	AA	AA	AA	AG	AG	AA
AX-108820820	chr1A	337950292	337950362	TT	TT	TT	TT	TT	TT	TT	TT	TT	TT	TT	TT	TT	TT	TT	CC	CC	---
AX-110473633	chr1A	337993377	337993447	CC	CC	CC	CC	CC	CC	CC	CC	CC	CC	CC	CC	CC	CC	CC	CC	---	AA
AX-110401576	chr1A	338142905	338142975	GG	GG	GG	GG	GG	GG	GG	GG	GG	GG	GG	GG	GG	GG	GG	AA	AA	AA
AX-109347450	chr1A	338638279	338638349	CC	CC	CC	CC	CC	CC	CC	CC	CC	CC	CC	CC	CC	CC	CC	---	CG	CG
AX-111701587	chr1A	338840092	338840162	AA	AA	AA	AA	AA	AA	AA	AA	AA	AC	CC	CC	CC	CC	AA	---	AC	AA
AX-111736828	chr1A	339099164	339099234	AA	AA	AA	AA	AA	AA	AA	AA	AA	AG	GG	GG	GG	GG	AA	AA	---	AA
AX-109032174	chr1A	339485802	339485872	AA	AA	AA	AA	AA	AA	AA	AA	AA	---	TT	TT	TT	TT	AA	---	AT	AA
AX-108800232	chr1A	339490020	339490090	GG	GG	GG	GG	GG	GG	GG	GG	GG	AG	AA	AA	AA	AA	GG	AG	AA	AA
AX-109385130	chr1A	339515177	339515247	GG	GG	GG	GG	GG	GG	GG	GG	GG	AG	AA	---	AA	AA	GG	AG	---	AA
AX-110506787	chr1A	339794600	339794670	GG	---	GG	GG	---	GG	GG	GG	GG	---	TT	TT	TT	TT	GG	GG	GG	GG
AX-110593666	chr1A	339916305	339916375	GG	GG	GG	GG	GG	GG	GG	GG	GG	TG	TT	TT	TT	TT	GG	TG	TT	---
AX-110935922	chr1A	340722364	340722434	AA	AA	AA	AA	AA	---	AA	AA	AA	AA	AA	AA	AA	AA	AA	AG	GG	AA
AX-109382288	chr1A	341591152	341591222	TT	TT	TT	TT	TT	TT	TT	TT	TT	TT	TT	TT	TT	TT	TT	---	TT	TT
AX-110385128	chr1A	341870236	341870306	GG	GG	GG	GG	GG	GG	GG	GG	GG	GG	GG	GG	GG	GG	GG	---	CC	GG
AX-110704465	chr1A	342593253	342593323	TT	TT	TT	TT	TT	TT	TT	TT	TT	TC	CC	CC	CC	CC	TT	TT	TC	---
AX-109304452	chr1A	343384498	343384568	AA	AA	AA	AA	AA	AA	AA	AA	AA	AG	GG	GG	GG	GG	AA	---	---	GG
AX-109815583	chr1A	343613464	343613534	TT	TT	TT	TT	TT	TT	TT	TT	TT	TC	CC	CC	CC	CC	TT	---	CC	TC
AX-108844691	chr1A	343660786	343660856	TT	TT	TT	TT	TT	TT	TT	TT	TT	TC	CC	CC	CC	CC	TT	TT	---	TT
AX-111664356	chr1A	343695123	343695193	CC	CC	CC	CC	CC	CC	CC	CC	CC	TC	TT	TT	TT	TT	CC	CC	TC	TC
AX-110614719	chr1A	344184282	344184352	GG	GG	GG	GG	GG	GG	GG	GG	GG	CG	CC	CC	---	CC	GG	CG	CG	CG
AX-109886270	chr1A	344324191	344324261	AA	AA	AA	AA	AA	AA	AA	AA	AA	AG	GG	GG	GG	GG	AA	---	GG	AG
AX-108730092	chr1A	344488955	344489025	CC	CC	CC	CC	CC	CC	CC	CC	CC	TC	TT	TT	TT	TT	CC	---	---	CC
AX-110563586	chr1A	344919904	344919974	GG	GG	GG	GG	GG	GG	GG	GG	GG	CG	CC	CC	CC	CC	GG	GG	CG	GG
AX-109365282	chr1A	345112385	345112455	CC	CC	CC	CC	CC	CC	CC	CC	---	AC	AA	AA	AA	AA	CC	AA	AA	---
AX-110678638	chr1A	345994822	345994892	CC	CC	CC	CC	CC	CC	CC	CC	CC	TC	TT	TT	TT	TT	CC	TT	---	TC
AX-108735953	chr1A	346492165	346492235	GG	---	GG	GG	GG	GG	GG	GG	GG	AG	AA	AA	AA	AA	GG	AG	GG	GG
AX-111458532	chr1A	347326940	347327010	GG	GG	GG	GG	GG	GG	GG	GG	GG	AG	AA	AA	AA	AA	GG	---	---	---
AX-110973817	chr1A	347915716	347915786	GG	GG	GG	GG	GG	GG	GG	GG	GG	---	AA	AA	AA	AA	GG	---	GG	GG
AX-108950008	chr1A	348561630	348561700	GG	GG	GG	GG	GG	GG	GG	GG	GG	AG	AA	AA	AA	AA	GG	AG	AG	AG
AX-111573469	chr1A	348713522	348713592	CC	CC	CC	CC	CC	CC	CC	CC	CC	TC	TT	TT	TT	TT	CC	TC	CC	CC
AX-111258903	chr1A	349388226	349388296	GG	GG	GG	GG	GG	GG	GG	GG	GG	AG	AA	AA	AA	AA	GG	---	AA	AG
AX-110990436	chr1A	349517263	349517333	CC	CC	CC	CC	CC	CC	CC	CC	CC	AC	AA	AA	AA	AA	CC	AC	CC	CC
AX-108886049	chr1A	351147731	351147801	CC	CC	CC	CC	CC	CC	CC	CC	CC	TC	TT	TT	TT	TT	CC	TC	TT	TC
AX-111077251	chr1A	351344555	351344625	GG	GG	GG	GG	GG	GG	GG	GG	GG	GG	GG	GG	GG	GG	GG	GG	---	GG
AX-109909262	chr1A	351475071	351475141	AA	AA	AA	AA	AA	AA	AA	AA	AA	AA	AA	AA	AA	AA	AA	CC	AA	CC
AX-108947403	chr1A	351601254	351601324	CC	CC	CC	CC	CC	CC	CC	CC	CC	TC	TT	TT	TT	TT	CC	---	TC	---
AX-111635819	chr1A	351890682	351890752	TT	TT	TT	TT	TT	TT	TT	TT	TT	TT	TT	TT	TT	TT	TT	TC	TC	---
AX-108899002	chr1A	351924100	351924170	TT	TT	TT	TT	TT	TT	TT	TT	TT	TT	TT	TT	TT	TT	TT	TC	TC	TT
AX-110516805	chr1A	352141031	352141101	AA	AA	AA	AA	---	AA	AA	AA	AA	AA	AA	AA	AA	AA	AA	CC	CC	CC
AX-110996812	chr1A	352639832	352639902	GG	GG	GG	GG	GG	GG	GG	GG	GG	GG	GG	GG	GG	GG	GG	AG	AG	AG
AX-108800654	chr1A	352862106	352862176	CC	CC	CC	CC	CC	CC	CC	CC	CC	CC	CC	CC	CC	CC	CC	---	CC	CC
AX-109606033	chr1A	352873141	352873211	AA	AA	AA	AA	AA	AA	AA	AA	AA	AA	AA	AA	AA	AA	AA	---	---	---
AX-109980898	chr1A	353362461	353362531	TT	TT	TT	TT	TT	TT	TT	TT	TT	TT	TT	TT	TT	TT	TT	---	CC	TC
AX-111074719	chr1A	353949958	353950028	GG	GG	GG	GG	GG	GG	GG	GG	GG	GG	GG	GG	GG	GG	GG	AA	AG	---
AX-111546934	chr1A	354054563	354054633	AA	AA	AA	AA	AA	AA	AA	AA	AA	AA	AA	AA	AA	AA	AA	GG	GG	AG
AX-111697970	chr1A	354288013	354288083	CC	CC	CC	CC	CC	CC	CC	CC	CC	CC	CC	CC	CC	CC	CC	TT	TT	TT
AX-111464281	chr1A	354352293	354352363	TT	TT	TT	TT	TT	TT	TT	TT	TT	TT	TT	TT	TT	TT	TT	---	CC	TT
AX-111261118	chr1A	354637039	354637109	CC	CC	CC	CC	CC	CC	CC	CC	CC	CC	CC	CC	CC	CC	CC	TC	TC	TC
AX-108861860	chr1A	354817788	354817858	GG	GG	GG	GG	GG	GG	GG	GG	GG	GG	GG	GG	GG	GG	GG	AA	AA	AA
AX-109430735	chr1A	354851631	354851701	TT	TT	TT	TT	TT	TT	TT	TT	TT	TT	TT	TT	TT	TT	TT	CC	CC	TC
AX-110488785	chr1A	354934232	354934302	TT	TT	TT	TT	TT	TT	TT	TT	TT	TT	TT	TT	TT	TT	TT	TC	TC	TT
AX-112290756	chr1A	354938433	354938503	TT	---	---	---	TT	TT	TT	TT	TT	TT	TT	TT	---	TT	TT	---	---	CC
AX-111727637	chr1A	354944232	354944302	GG	GG	GG	GG	GG	GG	GG	GG	GG	GG	GG	GG	GG	GG	GG	AA	AA	AA
AX-110056021	chr1A	354959825	354959895	TT	TT	TT	TT	TT	TT	TT	TT	TT	TT	TT	TT	TT	TT	TT	---	AA	AT
AX-110547230	chr1A	355318743	355318813	GG	GG	GG	GG	GG	GG	GG	GG	GG	GG	GG	GG	GG	GG	GG	GG	GG	GG
AX-110043429	chr1A	355329844	355329914	AA	AA	AA	AA	AA	AA	AA	AA	AA	AA	AA	AA	AA	AA	AA	---	AA	AA
AX-111455543	chr1A	355332807	355332877	GG	GG	GG	GG	GG	GG	GG	GG	GG	---	GG	GG	GG	GG	GG	---	AA	AA
AX-108874109	chr1A	355343422	355343492	CC	CC	CC	CC	CC	CC	CC	CC	CC	CC	CC	CC	CC	CC	CC	GG	GG	GG
AX-109529762	chr1A	355347266	355347336	CC	CC	CC	CC	CC	CC	CC	CC	CC	CC	---	CC	CC	CC	CC	---	CC	---
AX-109843719	chr1A	355417260	355417330	GG	GG	GG	GG	GG	GG	GG	GG	GG	GG	GG	GG	GG	GG	GG	---	CC	---
AX-110607889	chr1A	355583077	355583147	TT	TT	TT	TT	TT	TT	TT	TT	TT	TT	TT	TT	TT	TT	TT	TC	CC	TC
AX-111174522	chr1A	355632099	355632169	AA	AA	AA	AA	AA	AA	AA	AA	AA	AA	AA	AA	AA	AA	AA	AG	AA	GG
AX-109335291	chr1A	355729689	355729759	TT	TT	TT	TT	TT	TT	TT	TT	TT	TT	TT	TT	TT	TT	TT	---	TT	TC
AX-111052075	chr1A	355795407	355795477	CC	CC	CC	CC	CC	CC	CC	CC	CC	CC	CC	CC	CC	CC	CC	---	CC	---
AX-109995110	chr1A	356042933	356043003	TT	TT	TT	TT	TT	TT	TT	TT	TT	TT	TT	TT	TT	TT	TT	TT	GG	GG
AX-110400074	chr1A	356109384	356109454	AA	AA	AA	AA	AA	AA	AA	AA	AA	AA	AA	AA	AA	AA	AA	---	AT	AT
AX-110502923	chr1A	356176867	356176937	TT	TT	TT	TT	TT	TT	TT	TT	TT	TT	TT	TT	TT	TT	TT	---	CC	CC
AX-110401529	chr1A	356393225	356393295	GG	GG	GG	GG	GG	GG	GG	GG	GG	GG	GG	GG	GG	GG	GG	---	AA	---
AX-111701836	chr1A	356466970	356467040	GG	GG	GG	GG	GG	GG	GG	GG	GG	GG	GG	GG	GG	GG	GG	---	---	AA
AX-109902115	chr1A	357186144	357186214	GG	GG	GG	GG	GG	GG	GG	GG	GG	GG	GG	GG	GG	GG	GG	AA	AG	AA
AX-111483838	chr1A	357434614	357434684	CC	CC	CC	CC	CC	CC	CC	CC	CC	CC	CC	CC	CC	CC	CC	---	CC	---
AX-109949075	chr1A	357698420	357698490	TT	TT	TT	TT	TT	TT	TT	TT	TT	TT	TT	TT	TT	TT	TT	TC	---	CC
AX-109527244	chr1A	357787601	357787671	TT	TT	TT	TT	TT	TT	TT	TT	TT	TT	TT	TT	TT	TT	TT	CC	TC	TC
AX-109423270	chr1A	358154587	358154657	TT	TT	TT	TT	TT	TT	TT	TT	TT	TT	TT	TT	TT	TT	TT	CC	---	---
AX-109442898	chr1A	359027984	359028054	AA	AA	AA	AA	AA	AA	AA	AA	AA	AA	AA	AA	AA	AA	AA	---	---	AA
AX-110562746	chr1A	359227265	359227335	TT	TT	TT	TT	TT	TT	TT	TT	TT	TT	TT	TT	TT	TT	TT	CC	CC	TC
AX-111138197	chr1A	359564550	359564620	TT	TT	TT	TT	TT	TT	TT	TT	TT	TT	TT	TT	TT	TT	TT	---	TC	TC
AX-109562522	chr1A	360009466	360009536	GG	GG	GG	GG	GG	GG	GG	GG	GG	GG	GG	GG	GG	GG	GG	AG	AG	AA
AX-111217732	chr1A	360999713	360999783	TT	TT	TT	TT	TT	TT	TT	TT	TT	TT	TT	TT	TT	TT	TT	---	---	CC
AX-109880511	chr1A	361028678	361028748	CC	CC	CC	CC	CC	CC	CC	CC	CC	CC	CC	CC	CC	CC	CC	TT	TT	TT
AX-109488577	chr1A	361450525	361450595	CC	CC	CC	CC	CC	CC	CC	CC	CC	CC	CC	CC	CC	CC	CC	TC	TC	TT
AX-110179728	chr1A	361951709	361951779	CC	CC	CC	CC	CC	CC	CC	CC	CC	CC	TT	TT	TT	CC	CC	TC	CC	CC
AX-110364346	chr1A	362063657	362063727	CC	CC	CC	CC	CC	CC	CC	CC	CC	CC	CC	CC	CC	CC	TT	---	CC	CC
AX-109883215	chr1A	362176389	362176459	GG	GG	GG	GG	GG	GG	GG	GG	GG	GG	GG	GG	GG	GG	GG	---	---	CG
AX-108954129	chr1A	362182320	362182390	AA	AA	AA	AA	AA	AA	AA	AA	AA	AA	AA	AA	AA	AA	AA	---	---	GG
AX-110001484	chr1A	362302215	362302285	CC	CC	CC	CC	CC	CC	CC	CC	CC	CC	CC	CC	CC	CC	CC	---	TT	TT
AX-111490235	chr1A	362405780	362405850	CC	CC	CC	CC	CC	CC	CC	CC	CC	CC	CC	CC	CC	CC	CC	CC	CC	CC
AX-108868008	chr1A	362750254	362750324	TT	TT	TT	TT	TT	TT	TT	TT	TT	TT	TT	TT	TT	TT	TT	---	TC	TT
AX-111696606	chr1A	363178605	363178675	AA	AA	AA	AA	AA	AA	AA	AA	AA	AA	AA	AA	AA	AA	AA	AC	---	---
AX-109950756	chr1A	363455174	363455244	AA	AA	AA	AA	AA	AA	AA	AA	AA	AA	AA	AA	AA	AA	AA	AA	GG	GG
AX-110918192	chr1A	363699916	363699986	CC	CC	CC	CC	CC	CC	CC	CC	CC	CC	CC	CC	CC	CC	CC	TT	CC	CC
AX-109518984	chr1A	364642771	364642841	CC	CC	CC	CC	CC	CC	CC	CC	CC	CC	CC	CC	CC	CC	CC	TC	CC	---
AX-109516281	chr1A	364719596	364719666	TT	TT	TT	TT	TT	TT	TT	TT	TT	TT	TT	TT	TT	TT	TT	TC	---	TT
AX-111501454	chr1A	365031807	365031877	CC	CC	CC	CC	CC	CC	CC	CC	CC	CC	CC	CC	CC	CC	CC	---	AA	AA
AX-109995513	chr1A	365450277	365450347	TT	TT	TT	TT	TT	TT	TT	TT	TT	TT	TT	TT	TT	TT	TT	---	---	CC
AX-110489045	chr1A	365489166	365489236	AA	AA	AA	AA	AA	AA	AA	AA	AA	AA	AA	AA	AA	AA	AA	---	AG	AG
AX-111173814	chr1A	365491326	365491396	CC	CC	CC	CC	CC	CC	CC	CC	CC	CC	CC	CC	CC	CC	CC	TC	---	TC
AX-111018850	chr1A	365598989	365599059	CC	TC	CC	CC	CC	CC	CC	CC	CC	CC	CC	CC	CC	CC	CC	CC	CC	CC
AX-109459289	chr1A	365610591	365610661	TT	TT	TT	TT	TT	TT	TT	TT	TT	TT	TT	TT	TT	TT	TT	TC	TT	TT
AX-109887522	chr1A	365646072	365646142	---	CC	CC	CC	CC	CC	CC	CC	CC	CC	CC	CC	CC	CC	CC	CC	---	CC
AX-111482821	chr1A	365717515	365717585	TT	TT	TT	TT	TT	TT	TT	TT	TT	TT	TT	TT	TT	TT	TT	---	TC	CC
AX-111622699	chr1A	365773450	365773520	GG	GG	GG	GG	GG	GG	GG	GG	GG	GG	GG	GG	GG	GG	GG	---	GG	AG
AX-110024066	chr1A	366106288	366106358	GG	GG	GG	GG	GG	GG	GG	GG	GG	GG	GG	GG	GG	GG	GG	---	---	---
AX-111501667	chr1A	366123490	366123560	AA	AA	AA	AA	AA	---	AA	AA	AA	AA	AA	AA	AA	AA	AA	---	GG	GG
AX-111673303	chr1A	366272683	366272753	AA	AA	AA	AA	AA	AA	AA	AA	AA	AA	AA	AA	AA	AA	AA	AG	AG	AA
AX-111212882	chr1A	366296814	366296884	CC	CC	CC	CC	CC	CC	CC	CC	CC	CC	CC	CC	CC	CC	CC	---	CC	CC
AX-111057434	chr1A	366487363	366487433	TT	TT	TT	TT	TT	TT	TT	TT	TT	TT	TT	TT	TT	TT	TT	---	TC	TC
AX-109511730	chr1A	366541724	366541794	CC	CC	CC	CC	CC	CC	CC	CC	CC	CC	CC	CC	CC	CC	CC	GG	GG	GG
AX-109947558	chr1A	366592532	366592602	TT	TT	TT	TT	TT	TT	TT	TT	TT	TT	TT	TT	TT	TT	TT	TT	AT	---
AX-109344318	chr1A	366989736	366989806	GG	GG	GG	GG	GG	GG	GG	GG	GG	GG	GG	GG	GG	GG	GG	AG	AA	AG
AX-108730735	chr1A	366999725	366999795	GG	GG	GG	GG	GG	GG	GG	GG	GG	GG	GG	GG	GG	GG	GG	---	CG	CC
AX-111495222	chr1A	367004516	367004586	AA	AA	AA	AA	AA	AA	AA	AA	AA	AA	AA	AA	AA	AA	AA	AG	AA	---
AX-110632617	chr1A	367011336	367011406	AA	AA	AA	AA	AA	AA	AA	AA	AA	AA	AA	AA	AA	AA	AA	AC	AA	AA
AX-108729778	chr1A	367023312	367023382	AA	AA	AA	AA	AA	AA	AA	AA	AA	AA	AA	AA	AA	AA	AA	CC	CC	CC
AX-108943724	chr1A	367051249	367051319	TT	TT	TT	TT	TT	TT	TT	TT	TT	TT	TT	TT	TT	TT	TT	TC	CC	---
AX-109470754	chr1A	367054005	367054075	GG	GG	GG	GG	GG	GG	GG	GG	GG	GG	GG	GG	GG	GG	GG	GG	CC	CC
AX-108775105	chr1A	367103753	367103823	GG	GG	GG	GG	GG	GG	GG	GG	GG	GG	GG	GG	GG	GG	GG	TT	TT	---
AX-111620530	chr1A	367378587	367378657	TT	TT	TT	TT	TT	TT	TT	TT	TT	TT	TT	TT	TT	TT	TT	GG	GG	GG
AX-110538433	chr1A	367828946	367829016	AA	AA	AA	AA	AA	AA	AA	AA	AA	AA	AA	AA	AA	AA	AA	GG	AG	AG
AX-109424706	chr1A	367846506	367846576	TT	TT	TT	TT	TT	TT	TT	TT	TT	TT	TT	TT	TT	TT	TT	CC	TC	TC
AX-111593959	chr1A	368346353	368346423	GG	GG	GG	GG	GG	GG	GG	GG	GG	GG	GG	GG	GG	GG	GG	GG	AG	AG
AX-111067521	chr1A	368366595	368366665	AA	AA	AA	AA	AA	AA	AA	AA	AA	AA	AA	AA	AA	AA	AA	---	AC	AC
AX-110415470	chr1A	368751988	368752058	GG	GG	GG	GG	GG	GG	GG	GG	GG	AG	AA	AA	AA	AA	GG	GG	GG	AG
AX-110502289	chr1A	368842695	368842765	AA	AA	AA	AA	AA	AA	AA	AA	AA	AA	AA	AA	AA	AA	AA	---	---	---
AX-108894614	chr1A	368858212	368858282	GG	GG	GG	GG	GG	GG	GG	GG	GG	AG	AA	AA	AA	AA	GG	---	GG	AG
AX-110672209	chr1A	368865233	368865303	AA	AA	AA	AA	AA	AA	AA	AA	AA	AA	AA	AA	AA	AA	AA	AG	AG	AA
AX-109994147	chr1A	368873223	368873293	GG	GG	GG	GG	GG	GG	GG	GG	GG	AG	AA	AA	AA	AA	GG	AA	GG	AG
AX-109927299	chr1A	368917467	368917537	CC	CC	CC	CC	CC	CC	CC	CC	CC	CC	CC	CC	CC	CC	CC	---	GG	CG
AX-109969238	chr1A	369053666	369053736	TT	TT	TT	TT	TT	TT	TT	TT	TT	TT	TT	TT	TT	TT	TT	---	TC	CC
AX-110121645	chr1A	369279728	369279798	TT	TT	TT	TT	TT	TT	TT	TT	TT	TT	TT	TT	TT	TT	TT	---	TT	TC
AX-109312262	chr1A	369324860	369324930	TT	TT	TT	TT	TT	TT	TT	TT	TT	TT	TT	TT	TT	TT	TT	TC	TC	CC
AX-111656703	chr1A	369346480	369346550	AA	AA	AA	AA	AA	AA	AA	AA	AA	AA	AA	AA	AA	AA	AA	---	TT	AT
AX-108850659	chr1A	369354797	369354867	TT	TT	TT	TT	TT	TT	TT	TT	TT	TT	TT	TT	TT	TT	TT	TG	GG	TG
AX-111585507	chr1A	369393321	369393391	TT	TT	TT	TT	TT	TT	TT	TT	TT	TT	TT	TT	TT	TT	TT	---	TC	TT
AX-110374575	chr1A	369494337	369494407	GG	GG	GG	GG	GG	GG	GG	GG	GG	GG	GG	GG	GG	GG	GG	CC	CC	CC
AX-108946403	chr1A	369499085	369499155	TT	TT	TT	TT	TT	TT	TT	TT	TT	TT	TT	TT	TT	TT	TT	---	---	TT
AX-109427606	chr1A	369503384	369503454	TT	TT	TT	TT	TT	TT	TT	TT	TT	TT	TT	TT	TT	TT	TT	CC	CC	CC
AX-108745947	chr1A	369506365	369506435	CC	CC	CC	CC	CC	CC	CC	CC	CC	CC	CC	CC	CC	CC	CC	TT	TT	TT
AX-109489633	chr1A	369693680	369693750	GG	GG	GG	GG	GG	GG	GG	GG	GG	GG	GG	GG	GG	GG	GG	CC	---	CC
AX-109867938	chr1A	369737900	369737970	CC	CC	CC	CC	CC	CC	CC	CC	CC	CC	CC	CC	CC	CC	CC	---	TC	CC
AX-109822299	chr1A	369993776	369993846	TT	TT	TT	TT	TT	TT	TT	TT	TT	TT	TT	TT	TT	TT	TT	CC	CC	CC
AX-110363707	chr1A	370096979	370097049	CC	CC	CC	CC	CC	CC	CC	CC	CC	CC	CC	CC	CC	CC	CC	CC	CC	CC
AX-86168353	chr1A	370099852	370099922	AA	AA	AA	AA	AA	AA	AA	AA	AA	AA	AA	AA	AA	AA	AA	AA	AG	AG
AX-110035801	chr1A	371080247	371080317	TT	TT	TT	TT	TT	TT	TT	TT	TT	TT	TT	TT	TT	TT	TT	TT	TC	---
AX-109601331	chr1A	371820459	371820529	TT	TT	TT	TT	TT	TT	TT	TT	TT	TT	TT	TT	TT	TT	TT	TC	CC	---
AX-109328513	chr1A	371984819	371984889	GG	GG	GG	GG	GG	GG	GG	GG	GG	GG	GG	GG	GG	GG	GG	---	AG	AG
AX-111017486	chr1A	372028207	372028277	GG	GG	GG	GG	GG	GG	GG	GG	GG	GG	GG	GG	GG	GG	GG	AG	GG	GG
AX-110978709	chr1A	372061039	372061109	AA	AA	AA	AA	AA	AA	AA	AA	AA	AA	AA	AA	AA	AA	AA	CC	CC	CC
AX-110671767	chr1A	372071427	372071497	TT	TT	TT	TT	TT	TT	TT	TT	TT	TT	TT	TT	TT	TT	TT	TT	TC	TC
AX-109846342	chr1A	372168111	372168181	AA	AA	AA	AA	AA	AA	AA	AA	AA	AA	AA	---	AA	AA	AA	AA	---	---
AX-109828311	chr1A	372226814	372226884	AA	AA	AA	AA	AA	---	AA	AA	AA	AA	AA	AA	AA	AA	AA	GG	GG	GG
AX-108931156	chr1A	372247921	372247991	GG	GG	GG	GG	GG	GG	GG	GG	GG	GG	GG	GG	GG	GG	GG	---	GG	AG
AX-109036598	chr1A	372464819	372464889	GG	GG	GG	GG	GG	GG	GG	GG	GG	GG	GG	GG	GG	GG	GG	---	CG	CG
AX-110010924	chr1A	372530853	372530923	AA	AA	AA	AA	AA	AA	AA	AA	AA	AA	AA	AA	AA	AA	AA	---	AG	AA
AX-111011626	chr1A	372645294	372645364	TT	TT	TT	TT	TT	TT	TT	TT	TT	TT	TT	TT	TT	TT	TT	TT	---	---
AX-109404355	chr1A	373201225	373201295	GG	GG	GG	GG	GG	GG	GG	GG	GG	GG	GG	GG	GG	GG	GG	---	GG	---
AX-110686891	chr1A	373243602	373243672	CC	CC	CC	CC	CC	CC	CC	CC	CC	CC	CC	CC	CC	CC	CC	TC	TT	TC
AX-111560636	chr1A	373265094	373265164	AA	AA	AA	AA	AA	AA	AA	AA	AA	AA	AA	AA	AA	AA	AA	---	AC	AC
AX-110940778	chr1A	373316013	373316083	TT	TT	TT	TT	TT	TT	TT	TT	TT	TT	TT	TT	TT	TT	TT	TC	---	---
AX-110689238	chr1A	373462779	373462849	CC	CC	CC	CC	CC	CC	CC	CC	CC	CC	CC	CC	CC	CC	CC	---	CG	GG
AX-111609826	chr1A	373761250	373761320	TT	TT	TT	TT	TT	TT	TT	TT	TT	TT	TT	TT	TT	TT	TT	TC	CC	CC
AX-108892137	chr1A	373769116	373769186	AA	AA	AA	AA	AA	AA	AA	AA	AA	AA	AA	AA	AA	AA	AA	AG	AA	---
AX-109397850	chr1A	373773198	373773268	CC	CC	CC	CC	CC	CC	CC	CC	CC	CC	CC	CC	CC	CC	CC	---	CG	CC
AX-109385932	chr1A	374138221	374138291	TT	TT	TT	TT	TT	TT	TT	TT	TT	TT	TT	TT	TT	TT	TT	TC	CC	TC
AX-108831752	chr1A	374683496	374683566	GG	GG	GG	GG	GG	GG	GG	GG	GG	GG	GG	GG	GG	GG	GG	GG	GG	---
AX-110506993	chr1A	374835093	374835163	CC	CC	CC	CC	CC	CC	CC	CC	CC	CC	CC	CC	CC	CC	CC	---	CG	CG
AX-111254001	chr1A	375091775	375091845	AA	AA	AA	AA	AA	AA	AA	AA	AA	AA	AA	AA	AA	AA	AA	AG	AG	AG
AX-111082605	chr1A	375447703	375447773	AA	AA	AA	AA	AA	AA	AA	AA	AA	AA	AA	AA	AA	AA	AA	---	GG	AA
AX-111734259	chr1A	376135252	376135322	CC	CC	CC	CC	CC	CC	CC	CC	CC	CC	CC	CC	CC	CC	CC	---	TT	TC
AX-110054186	chr1A	376885765	376885835	CC	CC	CC	CC	CC	CC	CC	CC	CC	CC	CC	CC	CC	CC	CC	---	CC	CC
AX-109384586	chr1A	377424603	377424673	CC	CC	CC	CC	CC	CC	CC	CC	CC	CC	CC	CC	CC	CC	CC	---	AC	AC
AX-110364295	chr1A	377433664	377433734	TT	TT	TT	TT	TT	---	TT	TT	TT	TT	TT	TT	TT	TT	TT	---	TT	CC
AX-109008055	chr1A	377446176	377446246	AA	AA	AA	AA	AA	AA	AA	AA	AA	AA	AA	AA	AA	AA	AA	AG	GG	GG
AX-111257206	chr1A	377494749	377494819	CC	CC	CC	CC	CC	CC	CC	CC	CC	CC	CC	CC	CC	CC	CC	TT	TT	TT
AX-111485245	chr1A	377596815	377596885	CC	CC	CC	CC	CC	CC	CC	CC	CC	CC	CC	CC	CC	CC	CC	---	TC	TC
AX-111026946	chr1A	377608998	377609068	TT	TT	TT	TT	TT	TT	TT	TT	TT	TT	TT	TT	TT	TT	TT	TC	TC	TC
AX-110735773	chr1A	378395015	378395085	AA	AA	AA	AA	AA	AA	AA	AA	AA	---	GG	GG	GG	GG	AA	---	AG	AG
AX-111775465	chr1A	378445916	378445986	TT	TT	TT	TT	TT	TT	TT	TT	TT	TT	TT	TT	TT	TT	TT	---	CC	TC
AX-109490765	chr1A	378867676	378867746	CC	CC	CC	CC	CC	CC	CC	CC	CC	CC	CC	CC	CC	CC	CC	---	GG	CG
AX-110480896	chr1A	379139626	379139696	TT	TT	TT	TT	TT	TT	TT	TT	TT	TT	TT	TT	TT	TT	TT	TG	GG	GG
AX-109359225	chr1A	380310972	380311042	TT	TT	TT	TT	TT	TT	TT	TT	TT	TT	TT	TT	TT	TT	TT	TT	---	TT
AX-108842045	chr1A	380358604	380358674	GG	GG	GG	GG	GG	GG	GG	GG	GG	GG	GG	GG	GG	GG	GG	AG	GG	GG
AX-94500000	chr1A	380949639	380949709	TT	TT	TT	TT	TT	TT	TT	TT	TT	AA	TT	TT	TT	AA	AA	AT	AA	AT
AX-109325332	chr1A	381272312	381272382	TT	TT	---	TT	TT	TT	TT	TT	---	TC	CC	CC	CC	CC	TT	TC	TT	CC
AX-108764447	chr1A	382245501	382245571	TT	TT	TT	TT	TT	TT	TT	TT	TT	TT	TT	TT	TT	TT	TT	TT	TT	TT
AX-109961353	chr1A	382749167	382749237	AA	AA	AA	AA	AA	AA	AA	AA	AA	AA	AA	AA	AA	AA	AA	---	AA	---
AX-108788012	chr1A	382789923	382789993	AA	AA	AA	AA	AA	AA	AA	AA	AA	AA	AA	AA	AA	AA	AA	---	AA	GG
AX-109655824	chr1A	383042061	383042131	CC	CC	CC	CC	CC	CC	CC	CC	CC	CC	CC	CC	CC	CC	CC	TT	CC	CC
AX-111454176	chr1A	384325917	384325987	CC	CC	CG	CC	---	CC	CC	CC	CC	CC	CC	CC	CC	CC	CC	---	GG	---
AX-110638605	chr1A	384337436	384337506	AA	AA	AA	AA	AA	AA	AA	AA	AA	AA	AA	AA	AA	AA	AA	AA	AA	AG
AX-109432159	chr1A	384772905	384772975	AA	AA	AA	AA	AA	AA	AA	AA	AA	AA	AA	AA	AA	AA	AA	---	CC	CC
AX-109993983	chr1A	386372963	386373033	AA	AA	AA	AA	AA	AA	AA	AA	AA	AA	AA	AA	AA	AA	AA	---	AG	AG
AX-111084185	chr1A	386501656	386501726	CC	CC	CC	CC	CC	CC	CC	CC	CC	CC	CC	CC	CC	CC	CC	---	---	TT
AX-110531505	chr1A	386511343	386511413	AA	AA	AA	AA	AA	AA	AA	AA	AA	AA	AA	AA	AA	AA	AA	---	GG	GG
AX-110014409	chr1A	386790900	386790970	GG	GG	GG	GG	GG	GG	GG	GG	GG	GG	GG	GG	GG	GG	GG	AG	AG	AG
AX-111035517	chr1A	386824912	386824982	CC	CC	CC	CC	CC	CC	CC	CC	CC	CC	CC	CC	CC	CC	CC	CC	CC	CC
AX-109378286	chr1A	387054393	387054463	AA	AA	AA	AA	AA	AA	AA	AA	AA	AA	AA	AA	AA	AA	AA	AA	GG	AG
AX-111499685	chr1A	387810557	387810627	CC	CC	CC	CC	CC	CC	CC	CC	CC	TC	TT	TT	TT	TT	CC	TC	TC	TC
AX-111760816	chr1A	387832642	387832712	CC	CC	CC	CC	CC	CC	CC	CC	CC	TC	TT	TT	TT	TT	CC	TC	TC	---
AX-111001878	chr1A	387841984	387842054	GG	GG	GG	GG	GG	GG	GG	GG	GG	GG	GG	GG	GG	GG	GG	AG	AA	---
AX-110058611	chr1A	388151215	388151285	GG	GG	GG	GG	GG	GG	GG	GG	GG	AG	AA	AA	AA	AA	GG	---	GG	---
AX-111586048	chr1A	388156145	388156215	TT	TT	TT	TT	TT	TT	TT	TT	TT	TC	CC	CC	CC	CC	TT	CC	CC	TT
AX-109902759	chr1A	388463063	388463133	AA	AA	---	AA	AA	AA	AA	AA	AA	AG	GG	GG	GG	GG	AA	AA	AG	AG
AX-108795741	chr1A	388525132	388525202	TT	TT	TT	TT	TT	TT	TT	TT	TT	TC	CC	CC	CC	CC	TT	TT	---	TT
AX-108869577	chr1A	388612585	388612655	AA	AA	AA	AA	AA	AA	AA	AA	AA	---	GG	GG	GG	GG	AA	---	AA	AA
AX-109928433	chr1A	388829623	388829693	CC	CC	CC	CC	CC	CC	CC	CC	CC	AC	AA	AA	AA	AA	CC	---	CC	CC
AX-108865536	chr1A	388941511	388941581	CC	CC	CC	CC	CC	CC	CC	CC	CC	CC	CC	CC	CC	CC	CC	TT	TT	CC
AX-111017895	chr1A	388943571	388943641	AA	AA	AA	AA	AA	AA	AA	AA	AA	AA	AA	AA	AA	AA	AA	---	AA	AA
AX-108764090	chr1A	389065222	389065292	AA	AA	AA	AA	AA	AA	AA	AA	AA	AA	AA	AA	AA	AA	AA	AA	AA	AG
AX-109901624	chr1A	389130123	389130193	CC	CC	CC	CC	CC	CC	CC	CC	CC	CC	CC	CC	CC	CC	CC	---	TT	TT
AX-110628967	chr1A	389803474	389803544	TT	TT	TT	TT	TT	TT	TT	TT	TT	TT	TT	TT	TT	TT	TT	TT	TC	CC
AX-111163383	chr1A	389822379	389822449	AA	AA	AA	AA	AA	AA	AA	AA	AA	AA	AA	AA	AA	AA	AA	---	AG	AG
AX-111797559	chr1A	390507826	390507896	AA	AA	AA	AA	AA	AA	AA	AA	AA	AG	GG	GG	GG	GG	AA	AG	AG	AA
AX-109619286	chr1A	390708631	390708701	GG	GG	GG	GG	GG	GG	GG	GG	GG	CG	CC	CC	CC	CC	GG	---	---	GG
AX-111099445	chr1A	391259754	391259824	AA	AA	AA	AA	AA	AA	AA	AA	AA	AC	CC	CC	CC	CC	AA	AC	CC	AA
AX-110529297	chr1A	392280453	392280523	AA	AA	AA	AA	AA	AA	AA	AA	AA	AG	GG	GG	GG	GG	AA	AG	AG	AG
AX-109441185	chr1A	392315771	392315841	CC	CC	CC	CC	CC	CC	CC	CC	CC	CC	TC	---	TC	TT	CC	TC	TT	CC
AX-109428393	chr1A	392321303	392321373	AA	AA	AA	AA	AA	AA	AA	AA	AA	AC	CC	CC	CC	CC	AA	AC	AC	CC
AX-109442555	chr1A	392353773	392353843	TT	TT	TT	TT	TT	TT	TT	TT	TT	TG	GG	GG	GG	GG	TT	TG	TG	TG
AX-108923220	chr1A	392530217	392530287	AA	AA	AA	AA	AA	AA	AA	AA	---	AG	GG	GG	GG	GG	AA	---	AA	GG
AX-110026253	chr1A	392779500	392779570	TT	TT	TT	TT	TT	TT	TT	TT	TT	TC	CC	CC	CC	CC	TT	---	TT	---
AX-109948892	chr1A	393511993	393512063	GG	GG	GG	GG	GG	GG	GG	GG	GG	---	CC	CC	CC	CC	GG	CC	CG	CG
AX-111540903	chr1A	393889433	393889503	GG	GG	GG	GG	GG	GG	GG	GG	GG	GG	GG	GG	GG	GG	GG	---	AA	AA
AX-108754160	chr1A	394404698	394404768	GG	GG	GG	GG	GG	GG	GG	GG	GG	AG	AA	AA	AA	AA	GG	---	---	GG
AX-94438518	chr1A	394593194	394593264	CC	CC	CC	CC	CC	CC	CC	CC	CC	CC	CC	CC	CC	CC	CC	TC	TC	CC
AX-108752091	chr1A	394847902	394847972	TT	TT	TT	TT	TT	TT	TT	TT	TT	TT	TT	TT	TT	TT	TT	---	CC	TC
AX-109482106	chr1A	395168848	395168918	TT	TT	TT	TT	TT	TT	TT	TT	TT	TT	TT	TT	TT	TT	TT	---	AA	AA
AX-89694178	chr1A	395190819	395190889	AA	AG	AA	AA	AA	AA	AA	AA	AA	AA	AA	AA	AA	AA	AA	AA	AA	AA
AX-111682431	chr1A	395311035	395311105	CC	CC	CC	CC	CC	CC	CC	CC	CC	TC	TT	TT	TT	TT	CC	CC	---	CC
AX-111597054	chr1A	395367232	395367302	AA	AA	AA	AA	AA	AA	AA	AA	AA	AA	AA	AA	AA	AA	AA	AG	AG	AG
AX-111669343	chr1A	395610254	395610324	---	---	---	CC	---	---	CC	CC	---	CC	CC	CC	CC	CC	CC	TC	---	TT
AX-110083753	chr1A	396263084	396263154	TT	TT	TT	TT	TT	TT	TT	TT	TT	TC	CC	CC	CC	CC	TT	TC	TT	TC
AX-108774950	chr1A	396285388	396285458	TT	TT	TT	TT	TT	TT	TT	TT	TT	---	CC	CC	CC	CC	TT	---	---	TC
AX-108745982	chr1A	397061231	397061301	TT	TT	TT	TT	TT	TT	TT	TT	TT	TT	TT	TT	TT	TT	TT	TG	GG	GG
AX-109424288	chr1A	397080531	397080601	AA	AA	AA	AA	AA	AA	AA	AA	AA	AA	AA	AA	AA	AA	AA	AG	AG	GG
AX-111010753	chr1A	397739577	397739647	AA	AA	AA	AA	AA	AA	AA	AA	AA	AA	AA	AA	AA	AA	AA	CC	CC	CC
AX-109498847	chr1A	398053980	398054050	TT	TT	TT	TT	TT	TT	TT	TT	TT	TT	TT	TT	TT	TT	TT	TG	TT	TT
AX-110999747	chr1A	398056202	398056272	GG	GG	GG	GG	GG	GG	GG	GG	GG	GG	GG	GG	GG	GG	GG	---	AG	AG
AX-111585289	chr1A	399231343	399231413	GG	GG	GG	GG	GG	GG	GG	GG	GG	GG	GG	GG	GG	GG	GG	---	---	AA
AX-110025207	chr1A	399291154	399291224	TT	TT	TT	TT	TT	TT	TT	TT	TT	TT	TT	TT	TT	TT	TT	---	TC	TC
AX-109951554	chr1A	399478351	399478421	GG	GG	GG	GG	GG	GG	GG	GG	GG	AG	AA	AA	AA	AA	GG	AA	---	AA
AX-89488696	chr1A	399495144	399495214	AA	AA	AA	AA	AA	AA	AA	AA	AA	AC	CC	CC	CC	CC	AA	AC	---	AC
AX-109447567	chr1A	399836102	399836172	AA	AA	AA	AA	AA	AA	AA	AA	AA	AC	CC	CC	CC	CC	AA	AC	CC	CC
AX-109445615	chr1A	400927746	400927816	AA	AA	AA	AA	AA	AA	AA	AA	AA	AG	GG	GG	GG	GG	AA	AG	AA	AA
AX-109333238	chr1A	400968877	400968947	CC	CC	CC	CC	CC	CC	CC	CC	CC	TC	TT	TT	TT	TT	CC	CC	CC	TC
AX-111693378	chr1A	402488974	402489044	AA	AA	AA	AA	AA	AA	AA	AA	AA	AG	GG	GG	GG	GG	AA	---	AA	---
AX-109905627	chr1A	402928216	402928286	CC	CC	CC	CC	CC	CC	CC	CC	CC	TC	TT	TT	TT	TT	CC	---	CC	TT
AX-110629172	chr1A	403654758	403654828	CC	CC	CC	CC	CC	CC	CC	CC	CC	TC	TT	TT	TT	TT	CC	CC	---	TT
AX-110062407	chr1A	404419233	404419303	AA	AA	AA	AA	AA	AA	AA	AA	AA	AG	GG	GG	GG	GG	AA	AG	AG	---
AX-109985006	chr1A	406170133	406170203	AA	AA	AA	AA	AA	AA	AA	AA	AA	AA	AA	AA	AA	AA	AA	---	---	AG
AX-110104943	chr1A	407329615	407329685	TT	TT	TT	TT	TT	TT	TT	TT	TT	TC	CC	CC	CC	CC	TT	---	TT	CC
AX-108909230	chr1A	407357276	407357346	AA	AA	AA	AA	AA	AA	AA	AA	AA	AG	GG	GG	GG	GG	AA	---	GG	GG
AX-109579999	chr1A	410762914	410762984	TT	TT	TT	TT	TT	TT	TT	TT	TT	TT	TT	TT	TT	TT	TT	---	TT	TC
AX-108965029	chr1A	423661168	423661238	TT	TT	TT	TT	TT	TT	TT	TT	TT	TC	CC	CC	CC	CC	TT	---	TC	TC
AX-109363171	chr1A	423724324	423724394	AA	AA	AA	AA	AA	AA	AA	AA	AA	AA	AA	AA	AA	AA	AA	---	AC	CC
AX-110953451	chr1A	424269735	424269805	GG	GG	GG	GG	GG	GG	GG	GG	GG	CG	CC	CC	CC	CC	GG	---	CG	CG
AX-110049395	chr1A	424603993	424604063	AA	AA	AA	AA	AA	AA	AA	AA	AA	AA	AA	AA	AA	AA	AA	---	CC	---
AX-108762805	chr1A	424801331	424801401	CC	CC	CC	CC	CC	CC	CC	CC	CC	TC	TT	TT	TT	TT	CC	---	---	TC
AX-110391018	chr1A	428980862	428980932	CC	CC	CC	CC	CC	CC	CC	CC	CC	CC	CC	CC	CC	CC	CC	TC	TC	TC
AX-108753536	chr1A	429708206	429708276	CC	CC	CC	CC	CC	CC	CC	CC	CC	CG	GG	GG	GG	GG	CC	---	GG	---
AX-111494269	chr1A	432558607	432558677	AA	AA	AA	AA	AA	AA	AA	AA	AA	AA	GG	GG	GG	GG	AA	---	GG	AG
AX-110608648	chr1A	433859748	433859818	GG	GG	GG	GG	GG	GG	GG	GG	GG	GG	GG	GG	GG	GG	GG	CG	CC	CC
AX-109103390	chr1A	433914807	433914877	TT	TT	TT	TT	TT	TT	TT	TT	TT	TT	CC	CC	CC	CC	TT	TT	TT	TT
AX-109866086	chr1A	434176673	434176743	TT	TT	TT	TT	TT	TT	TT	TT	TT	TT	GG	GG	GG	GG	TT	---	GG	GG
AX-110934682	chr1A	435216987	435217057	CC	CC	CC	CG	CC	CC	---	---	CC	CC	GG	GG	GG	GG	---	---	GG	---
AX-111533353	chr1A	435376756	435376826	AA	AA	AA	AA	AA	AA	AA	AA	AA	AA	GG	GG	GG	GG	AA	GG	---	---
AX-110076368	chr1A	435398063	435398133	AA	AA	AA	AA	AA	AA	AA	AA	AA	AA	GG	GG	GG	GG	AA	---	AA	GG
AX-110962182	chr1A	435449721	435449791	AA	AA	AA	AA	AA	AA	AA	AA	AA	AA	GG	GG	GG	GG	AA	AG	AG	AA
AX-110408363	chr1A	435671023	435671093	CC	CC	CC	CC	CC	CC	CC	CC	CC	CC	CC	CC	CC	CC	CC	---	CC	CC
AX-110507437	chr1A	435735559	435735629	CC	CC	CC	CC	CC	CC	CC	CC	CC	CC	TT	TT	TT	TT	CC	TT	TT	---
AX-110918774	chr1A	436338134	436338204	TT	TT	TT	TT	TT	TT	TT	TT	TT	TT	AA	AA	AA	AA	TT	---	AT	AT
AX-108905837	chr1A	436427743	436427813	GG	GG	GG	GG	GG	GG	GG	GG	GG	GG	TT	TT	TT	TT	GG	---	---	---
AX-110414497	chr1A	436545387	436545457	CC	CC	CC	CC	CC	CC	CC	CC	CC	CC	TT	TT	TT	TT	CC	---	TC	TC
AX-109827458	chr1A	436673104	436673174	TT	TT	TT	TT	TT	TT	TT	TT	TT	TT	CC	CC	CC	CC	TT	CC	CC	CC
AX-111091356	chr1A	437164287	437164357	AA	AA	AA	AA	AA	AA	AA	AA	AA	AA	CC	CC	CC	CC	AA	CC	CC	CC
AX-110712805	chr1A	437227018	437227088	GG	GG	GG	GG	GG	GG	GG	GG	GG	GG	---	AA	AA	AA	GG	GG	AG	AG
AX-110411154	chr1A	437475772	437475842	CC	CC	CC	CC	CC	CC	CC	CC	CC	CC	CC	CC	CC	CC	CC	---	---	---
AX-108797381	chr1A	437585650	437585720	TT	TT	TT	TT	TT	TT	TT	TT	TT	TT	CC	CC	CC	CC	TT	---	CC	TC
AX-109403548	chr1A	437744620	437744690	TT	TT	TT	TT	TT	TT	TT	TT	TT	TT	TT	TT	TT	TT	TT	---	---	---
AX-110548582	chr1A	438540500	438540570	TT	TT	TT	TT	TT	TT	TT	TT	TT	TT	CC	CC	CC	CC	TT	---	---	CC
AX-110483249	chr1A	438628325	438628395	AA	AA	AA	AA	AA	AA	AA	AA	AA	AA	GG	GG	GG	GG	AA	---	AA	AA
AX-108969215	chr1A	438649334	438649404	AA	AA	AA	AA	AA	AA	AA	AA	AA	AA	GG	GG	GG	GG	AA	---	GG	GG
AX-110545296	chr1A	438659491	438659561	CC	CC	CC	CC	CC	CC	CC	CC	CC	CC	TT	TT	TT	TT	CC	---	TC	TC
AX-109284745	chr1A	438701985	438702055	AA	AA	AA	AA	AA	AA	AA	AA	AA	AA	GG	GG	GG	GG	AA	---	---	GG
AX-111654904	chr1A	438884572	438884642	---	GG	GG	GG	GG	GG	GG	GG	GG	GG	AA	AA	AA	AA	GG	AA	AG	AA
AX-109382783	chr1A	439278403	439278473	AA	AA	AA	AA	AA	AA	AA	AA	AA	AA	GG	GG	GG	GG	AA	AG	AA	---
AX-109882341	chr1A	439403944	439404014	AA	AA	AA	AA	AA	AA	AA	AA	AA	AA	GG	GG	GG	GG	AA	---	GG	GG
AX-109277966	chr1A	439411843	439411913	CC	CC	CC	CC	CC	CC	CC	CC	CC	CC	GG	GG	GG	GG	CC	GG	GG	GG
AX-108954745	chr1A	439666065	439666135	GG	GG	GG	GG	GG	GG	GG	GG	GG	GG	AA	AA	AA	AA	GG	AG	AG	AG
AX-108868172	chr1A	439783672	439783742	CC	CC	CC	CC	CC	CC	CC	CC	CC	CC	TT	TT	TT	TT	CC	---	TC	CC
AX-111629871	chr1A	439929962	439930032	GG	GG	GG	GG	GG	GG	GG	GG	GG	GG	AA	AA	AA	AA	GG	---	AA	AG
AX-110395170	chr1A	440013380	440013450	GG	GG	GG	GG	GG	GG	GG	GG	GG	GG	CC	CC	CC	CC	GG	CG	CG	CG
AX-109891043	chr1A	440024100	440024170	AA	AA	AA	AA	AA	AA	AA	AA	AA	AA	CC	CC	CC	CC	AA	AA	AA	AA
AX-110047605	chr1A	440027652	440027722	AA	AA	AA	AA	AA	AA	AA	AA	AA	AA	GG	GG	GG	GG	AA	AG	GG	GG
AX-110470934	chr1A	440070635	440070705	TT	TT	TT	TT	TT	TT	TT	TT	TT	TT	TT	TT	TT	TT	TT	---	---	TT
AX-108882591	chr1A	440495228	440495298	CC	CC	CC	CC	CC	CC	CC	CC	CC	CC	CC	CC	CC	CC	CC	---	CC	TT
AX-108877797	chr1A	442106661	442106731	AA	AA	AA	AA	AA	AA	AA	AA	AA	AA	AA	AA	AA	AA	AA	AA	AA	GG
AX-108954549	chr1A	442806028	442806098	AA	AA	AA	AA	AA	AA	AA	AA	AA	AG	GG	GG	GG	GG	AA	---	AG	GG
AX-110584782	chr1A	445656759	445656829	GG	GG	GG	GG	GG	GG	GG	GG	GG	GG	GG	GG	GG	GG	GG	GG	AG	AG
AX-111097762	chr1A	449612997	449613067	TT	TT	TT	TT	TT	TT	TT	TT	TT	TT	TC	TC	CC	TT	TT	TT	TT	TT
AX-111806559	chr1A	449836347	449836417	AA	AA	AA	AA	AA	GG	GG	GG	GG	AA	AA	AA	AA	AA	GG	GG	GG	GG
AX-110552588	chr1A	450044568	450044638	AA	AA	AA	AA	AA	AA	AA	AA	AA	AA	GG	GG	GG	AA	AA	AA	AA	AA
AX-109596516	chr1A	450665319	450665389	TT	TT	TT	TT	TT	TT	TT	TT	TT	TT	CC	CC	CC	TT	TT	TC	TT	TC
AX-110059793	chr1A	451066576	451066646	AA	AA	AA	AA	AA	AA	AA	AA	AA	AA	GG	GG	GG	AA	AA	---	---	AA
AX-108731433	chr1A	451563899	451563969	AA	AA	AA	AA	AA	AA	AA	AA	AA	AA	CC	CC	CC	AA	AA	CC	---	AA
AX-111578749	chr1A	453766194	453766264	TT	TT	TT	TT	TT	TT	TT	TT	TT	TT	AA	AA	AA	TT	TT	---	AT	AT
AX-108992223	chr1A	455048849	455048919	CC	CC	CC	CC	CC	TT	TT	TT	TT	CC	CC	CC	CC	TT	CC	---	TC	TC
AX-109387872	chr1A	456284165	456284235	AA	AA	AA	AA	AA	AA	AA	AA	AA	AA	GG	GG	GG	AA	AA	AG	GG	GG
AX-110588850	chr1A	456473652	456473722	CC	CC	CC	CC	CC	CC	CC	CC	CC	CC	GG	GG	GG	CC	CC	CG	---	GG
AX-109038718	chr1A	457075669	457075739	TT	TT	TT	TT	TT	TT	TT	TT	TT	TT	GG	GG	GG	TT	TT	---	GG	GG
AX-109989656	chr1A	457344298	457344368	TT	TT	TT	TT	TT	TT	TT	TT	TT	TT	TT	TT	TT	TT	TT	TT	TT	TT
AX-110640338	chr1A	458232604	458232674	CC	CC	CC	CC	CC	CC	CC	CC	CC	CC	CC	CC	CC	CC	CC	---	CC	CC
AX-110520028	chr1A	461515568	461515638	GG	GG	GG	GG	GG	GG	GG	GG	GG	GG	TT	TT	TT	GG	GG	TT	TT	TG
AX-110409504	chr1A	462748339	462748409	AA	AA	AA	AA	AA	AA	AA	AA	AA	AA	GG	GG	GG	AA	AA	GG	---	AG
AX-110532052	chr1A	462780285	462780355	GG	GG	GG	GG	GG	GG	GG	GG	GG	GG	AA	AA	AA	GG	GG	---	AA	AG
AX-109333149	chr1A	462796298	462796368	CC	CC	CC	CC	CC	CC	CC	CC	CC	CC	TT	TT	TT	CC	CC	CC	---	CC
AX-110967537	chr1A	463302140	463302210	CC	CC	CC	CC	CC	CC	CC	CC	CC	CC	TT	TT	TT	CC	CC	CC	CC	CC
AX-110564663	chr1A	463453945	463454015	TT	TT	TT	TT	TT	TT	TT	TT	TT	TT	TT	TT	TT	TT	TT	---	CC	CC
AX-111013535	chr1A	463808226	463808296	CC	CC	CC	CC	CC	CC	CC	CC	CC	CC	CC	CC	CC	CC	CC	AC	AC	AC
AX-110554067	chr1A	463827772	463827842	CC	CC	CC	CC	CC	CC	CC	CC	CC	CC	CC	CC	CC	CC	CC	TT	TT	---
AX-109983898	chr1A	463854516	463854586	CC	CC	CC	CC	CC	CC	CC	CC	CC	CC	CC	CC	CC	CC	CC	---	AA	---
AX-109905549	chr1A	463948286	463948356	TT	TT	TT	TT	TT	TT	TT	TT	TT	TT	TT	TT	TT	TT	TT	---	CC	CC
AX-109930799	chr1A	464896755	464896825	GG	GG	GG	GG	GG	GG	GG	GG	GG	GG	AA	AA	AA	GG	GG	---	---	GG
AX-109270916	chr1A	465250056	465250126	TT	TT	TT	TT	TT	TT	TT	TT	TT	TT	CC	CC	CC	TT	TT	---	TC	TC
AX-111483492	chr1A	465427748	465427818	TT	TT	TT	TT	TT	TT	TT	TT	TT	TG	GG	GG	GG	TT	TT	---	TG	TG
AX-110502414	chr1A	468734844	468734914	AA	AA	AA	AA	AA	AA	AA	AA	AA	---	GG	GG	GG	AA	AA	GG	GG	GG
AX-89670922	chr1A	470685540	470685610	GG	GG	GG	GG	GG	GG	GG	GG	GG	TG	TT	TT	TT	GG	GG	TG	TT	TT
AX-110032820	chr1A	471272082	471272152	CC	CC	CC	CC	CC	CC	CC	CC	CC	TC	TT	TT	TT	CC	CC	---	TT	TC
AX-111766070	chr1A	471285675	471285745	TT	TT	TT	TT	TT	TT	TT	TT	TT	TC	CC	CC	CC	TT	TT	---	TC	TT
AX-110073899	chr1A	471325356	471325426	AA	AA	AA	AA	AA	AA	AA	AA	AA	AT	TT	TT	TT	AA	AA	TT	TT	AA
AX-110567101	chr1A	471479705	471479775	AA	AA	AA	AA	AA	AA	AA	AA	AA	AA	AA	AA	AA	AA	AA	AG	AG	AG
AX-110642950	chr1A	471503495	471503565	GG	GG	GG	GG	GG	GG	GG	GG	GG	GG	GG	GG	GG	GG	GG	GG	GG	GG
AX-110058737	chr1A	471596524	471596594	CC	CC	CC	CC	CC	CC	CC	CC	CC	CC	CC	CC	CC	CC	CC	TC	CC	CC
AX-110380961	chr1A	471990119	471990189	CC	CC	CC	CC	CC	CC	CC	CC	CC	CC	CC	CC	CC	CC	CC	---	TC	TC
AX-86172575	chr1A	472168995	472169065	TT	TT	TT	TT	TT	TT	TT	TT	TT	---	CC	CC	CC	TT	TT	TT	---	TT
AX-111222852	chr1A	472544812	472544882	CC	CC	CC	CC	CC	CC	CC	CC	CC	CC	CC	CC	CC	CC	CC	CG	GG	GG
AX-111458014	chr1A	473008751	473008821	TT	TT	TT	TT	TT	TT	TT	TT	TT	TC	CC	CC	CC	TT	TT	CC	---	TC
AX-109973726	chr1A	473031190	473031260	AA	AA	AA	AA	AA	AA	AA	AA	AA	AC	CC	CC	CC	AA	AA	---	---	AC
AX-111666569	chr1A	473410717	473410787	CC	CC	CC	CC	CC	CC	CC	CC	CC	CC	GG	GG	GG	CC	CC	---	GG	CG
AX-110173895	chr1A	473571015	473571085	CC	CC	CC	CC	CC	CC	CC	CC	CC	TC	TT	TT	TT	CC	CC	---	TC	CC
AX-109328526	chr1A	473959739	473959809	CC	CC	CC	CC	CC	CC	CC	CC	CC	CC	CC	CC	CC	CC	CC	---	TT	TT
AX-109480030	chr1A	474222702	474222772	AA	AA	AA	AA	AA	AA	AA	AA	AA	---	GG	GG	GG	AA	AA	---	---	---
AX-110943399	chr1A	474251516	474251586	GG	GG	GG	GG	GG	GG	GG	GG	GG	GG	GG	GG	GG	GG	GG	AA	GG	AG
AX-109921850	chr1A	474259840	474259910	CC	CC	CC	CC	CC	CC	CC	CC	CC	CC	CC	CC	CC	CC	CC	TT	---	TT
AX-110008951	chr1A	474283881	474283951	AA	AA	AA	AA	AA	AA	AA	AA	AA	AA	AA	AA	AA	AA	AA	---	GG	---
AX-109044183	chr1A	474300093	474300163	GG	GG	GG	GG	GG	GG	GG	GG	GG	GG	GG	GG	GG	GG	GG	AG	AG	GG
AX-111757978	chr1A	474373755	474373825	AA	AA	AA	AA	AA	AA	AA	AA	AA	AA	AA	AA	AA	AA	AA	AG	AA	AA
AX-108912867	chr1A	474384177	474384247	TT	TT	TT	TT	TT	TT	TT	TT	TT	TT	TT	TT	TT	TT	TT	TT	---	TT
AX-109384168	chr1A	474449897	474449967	GG	GG	GG	GG	GG	GG	GG	GG	GG	GG	GG	GG	GG	GG	GG	CC	CC	CC
AX-111601840	chr1A	474703935	474704005	TT	TT	TT	TT	TT	TT	TT	TT	TT	---	TT	TT	TT	TT	TT	CC	CC	CC
AX-109582067	chr1A	474765563	474765633	AA	AA	AA	AA	AA	AA	AA	AA	AA	AA	AA	AA	AA	AA	AA	AA	AA	AA
AX-109627395	chr1A	474795368	474795438	CC	CC	CC	CC	CC	CC	CC	CC	CC	CC	CC	CC	CC	CC	CC	AA	---	---
AX-110926621	chr1A	475204048	475204118	TT	TT	TT	TT	TT	TT	TT	TT	TT	TG	TT	TT	TT	TT	TT	TG	GG	TG
AX-110515835	chr1A	475545837	475545907	AA	AA	AA	AA	AA	AA	AA	AA	AA	AG	AA	AA	AA	AA	AA	---	AG	---
AX-111109755	chr1A	475626658	475626728	CC	CC	CC	CC	CC	CC	CC	CC	CC	AA	CC	CC	CC	CC	CC	---	---	CC
AX-111467899	chr1A	475819877	475819947	CC	CC	CC	CC	CC	CC	CC	CC	CC	AC	CC	CC	CC	CC	CC	AC	CC	CC
AX-111107679	chr1A	476083808	476083878	CC	CC	CC	CC	CC	CC	CC	CC	CC	CC	CC	CC	CC	CC	CC	---	TC	TC
AX-111501565	chr1A	476854208	476854278	GG	GG	GG	GG	GG	GG	GG	GG	GG	AG	GG	GG	GG	GG	GG	GG	GG	---
AX-111729375	chr1A	477016458	477016528	AA	AA	AA	AA	AA	AA	AA	AA	AA	---	AA	AA	AA	AA	AA	---	AA	AA
AX-110979338	chr1A	477467390	477467460	TT	TT	TT	TT	TT	TT	TT	TT	TT	TC	TT	TT	TT	TT	TT	---	CC	CC
AX-109447872	chr1A	477651175	477651245	CC	CC	CC	CC	CC	CC	CC	CC	CC	TC	CC	CC	CC	CC	CC	---	TC	---
AX-109471878	chr1A	477739660	477739730	TT	TT	TT	TT	TT	TT	TT	TT	TT	TT	TT	TT	TT	TT	TT	TC	TT	TT
AX-109918582	chr1A	477849928	477849998	TT	TT	TT	TT	TT	TT	TT	TT	TT	TT	TT	TT	TT	TT	TT	---	---	---
AX-111158522	chr1A	477934537	477934607	TT	TT	TT	TT	TT	TT	TT	TT	TT	TT	TT	TT	TT	TT	TT	TT	---	TC
AX-111476218	chr1A	477964524	477964594	TT	TT	TT	TT	TT	TT	TT	TT	TT	TC	TT	TT	TT	TT	TT	---	CC	CC
AX-108870453	chr1A	478351271	478351341	TT	TT	TT	TT	TT	TT	TT	TT	TT	TT	---	TT	TT	TT	TT	---	---	---
AX-110739528	chr1A	478451661	478451731	AA	AA	AA	AA	AA	AA	AA	AA	AA	AA	AA	AA	AA	AA	AA	AG	AA	AA
AX-110589481	chr1A	478539240	478539310	TT	TT	TT	TT	TT	TT	TT	TT	TT	TT	TT	TT	TT	TT	TT	---	TT	---
AX-108830806	chr1A	478906200	478906270	GG	GG	GG	GG	GG	GG	GG	GG	GG	GG	GG	GG	GG	GG	GG	---	GG	GG
AX-110616388	chr1A	479539342	479539412	TT	TT	TT	TT	TT	TT	TT	TT	TT	TT	TT	TT	TT	TT	TT	TC	TC	TT
AX-109359271	chr1A	479750895	479750965	CC	CC	CC	CC	CC	CC	CC	CC	CC	CC	CC	CC	CC	CC	CC	CC	CG	CC
AX-110132670	chr1A	479817534	479817604	GG	GG	GG	GG	GG	GG	GG	GG	GG	GG	GG	GG	GG	GG	GG	TG	GG	GG
AX-86174311	chr1A	479836643	479836713	AA	AA	AA	AA	AA	AA	AA	AA	AA	AG	AA	AA	AA	AA	AA	GG	GG	GG
AX-108861931	chr1A	479859364	479859434	TT	TT	TT	TT	TT	TT	TT	TT	TT	TC	TT	TT	TT	TT	TT	TC	TC	TC
AX-108756719	chr1A	480155115	480155185	GG	GG	GG	GG	GG	GG	GG	GG	GG	GG	GG	GG	GG	GG	GG	AG	GG	GG
AX-108774966	chr1A	480426907	480426977	TT	TT	TT	TT	TT	TT	TT	TT	TT	TC	TT	TT	TT	TT	TT	---	TC	TT
AX-111668238	chr1A	480442630	480442700	AA	AA	AA	AA	AA	AA	AA	AA	AA	AG	AA	AA	AA	AA	AA	GG	AG	GG
AX-111493911	chr1A	480567219	480567289	GG	GG	GG	GG	GG	GG	GG	GG	GG	GG	GG	GG	GG	GG	GG	GG	AG	AG
AX-110457129	chr1A	480742618	480742688	CC	CC	CC	CC	CC	CC	CC	CC	CC	CC	CC	CC	CC	CC	CC	---	---	CC
AX-111611858	chr1A	480807462	480807532	TT	TT	TT	TT	TT	TT	TT	TT	TT	TT	TT	TT	TT	TT	TT	---	GG	---
AX-109538739	chr1A	480830241	480830311	AA	AA	AA	AA	AA	AA	AA	AA	AA	AA	AA	AA	AA	AA	AA	---	GG	AA
AX-108804713	chr1A	480937227	480937297	AA	AA	AA	AA	AA	AA	AA	AA	AA	AA	AA	AA	AA	AA	AA	GG	AG	---
AX-111681662	chr1A	480954488	480954558	TT	TT	TT	TT	TT	TT	TT	TT	TT	TT	TT	TT	TT	TT	TT	TC	TT	TT
AX-111253524	chr1A	481228244	481228314	AA	AA	AA	AA	AA	AA	AA	AA	AA	AA	AA	AA	AA	AA	AA	GG	GG	GG
AX-111563037	chr1A	481233736	481233806	CC	CC	CC	CC	CC	CC	CC	CC	CC	CC	CC	CC	CC	CC	CC	AC	---	---
AX-109823133	chr1A	481633904	481633974	AA	AA	AA	AA	AA	AA	AA	AA	AA	AA	AA	AA	AA	AA	AA	CC	CC	CC
AX-110911618	chr1A	481691360	481691430	CC	CC	CC	CC	CC	CC	CC	CC	CC	CC	CC	CC	CC	CC	CC	---	TT	TT
AX-109818312	chr1A	481703551	481703621	AA	AA	AA	AA	AA	AA	AA	AA	AA	AA	AA	AA	AA	AA	AA	---	AG	GG
AX-109865440	chr1A	481753622	481753692	AA	AA	AA	AA	AA	AA	AA	AA	AA	AA	AA	AA	AA	AA	AA	CC	CC	---
AX-111050658	chr1A	481877635	481877705	TT	TT	---	TT	TT	TT	TT	TT	TT	TG	TT	TT	TT	TT	TT	GG	TG	GG
AX-109414216	chr1A	481902782	481902852	TT	TT	TT	TT	TT	TT	TT	TT	TT	TC	TT	TT	TT	TT	TT	---	CC	CC
AX-110379252	chr1A	481924969	481925039	GG	GG	GG	GG	GG	GG	GG	GG	GG	GG	GG	---	GG	GG	GG	GG	GG	GG
AX-110068904	chr1A	482240213	482240283	CC	CC	CC	CC	CC	CC	CC	CC	CC	CG	CC	CC	CC	CC	CC	CG	CG	CG
AX-110627726	chr1A	482243784	482243854	CC	CC	CC	CC	CC	CC	CC	CC	CC	TC	CC	CC	CC	CC	CC	---	CC	CC
AX-110906380	chr1A	482247194	482247264	GG	GG	GG	GG	GG	GG	GG	GG	GG	AG	GG	GG	GG	GG	GG	AG	---	---
AX-108893431	chr1A	482249309	482249379	AA	AA	AA	AA	AA	AA	AA	AA	AA	AG	AA	AA	AA	AA	AA	AG	GG	GG
AX-111116682	chr1A	482324345	482324415	CC	CC	CC	CC	CC	CC	CC	CC	CC	AC	CC	CC	CC	CC	CC	CC	CC	CC
AX-109453515	chr1A	482334528	482334598	GG	GG	GG	GG	GG	GG	GG	GG	GG	AG	GG	GG	GG	GG	GG	---	GG	AG
AX-110942001	chr1A	482337957	482338027	AA	AA	AA	AA	AA	AA	AA	AA	AA	AG	AA	AA	AA	AA	AA	GG	GG	AG
AX-111286178	chr1A	482662051	482662121	GG	GG	GG	GG	GG	GG	GG	GG	GG	CC	GG	GG	GG	GG	GG	CG	GG	---
AX-108871459	chr1A	482761791	482761861	CC	CC	CC	CC	CC	CC	CC	CC	CC	AC	CC	CC	CC	CC	CC	AC	CC	CC
AX-108891886	chr1A	482812433	482812503	TT	TT	TT	TT	TT	TT	TT	TT	TT	TC	TT	TT	TT	TT	TT	TT	TT	TC
AX-110672548	chr1A	482835169	482835239	GG	GG	GG	GG	GG	GG	GG	GG	GG	AG	GG	GG	GG	GG	GG	AG	AA	AG
AX-109895313	chr1A	482855621	482855691	CC	CC	CC	CC	CC	CC	CC	CC	CC	TT	CC	CC	CC	CC	CC	CC	TC	TC
AX-110085541	chr1A	482965556	482965626	TT	TT	TT	TC	TT	CC	CC	CC	CC	TC	TT	TT	TT	TT	TT	TC	TC	TC
AX-110444967	chr1A	483128484	483128554	CC	CC	CC	CC	CC	CC	CC	CC	CC	TC	CC	CC	CC	CC	CC	CC	CC	CC
AX-109864216	chr1A	483131015	483131085	GG	GG	GG	GG	GG	AA	AA	AA	AA	AG	GG	GG	GG	GG	GG	AA	AG	AG
AX-109982239	chr1A	483194014	483194084	CC	CC	CC	CC	CC	TT	TT	TT	TT	TC	CC	CC	CC	CC	CC	---	CC	---
AX-111822862	chr1A	483227238	483227308	CC	CC	CC	CC	CC	CC	CC	CC	CC	TC	CC	CC	CC	CC	CC	---	TC	TC
AX-109814989	chr1A	483598454	483598524	AA	AA	AA	AA	AA	GG	GG	GG	GG	AG	AA	AA	AA	AA	AA	AG	GG	---
AX-109829852	chr1A	483673818	483673888	AA	AA	AA	AA	AA	GG	GG	GG	GG	AG	AA	AA	AA	AA	AA	GG	GG	GG
AX-111069240	chr1A	483700492	483700562	AA	AA	AA	AA	AA	GG	GG	GG	GG	AG	AA	AA	AA	AA	AA	---	AG	AG
AX-109521252	chr1A	483860594	483860664	AA	AA	AA	AA	AA	GG	GG	GG	GG	AG	AA	AA	AA	AA	AA	GG	GG	AG
AX-110053294	chr1A	483940336	483940406	GG	GG	GG	GG	GG	TT	TT	TT	TT	TG	GG	GG	GG	GG	GG	TG	GG	TT
AX-111545796	chr1A	484292979	484293049	GG	GG	GG	GG	GG	AA	AA	AA	AA	AA	GG	GG	GG	GG	GG	GG	GG	GG
AX-110399569	chr1A	484328457	484328527	TT	TT	---	TT	TT	CC	CC	CC	CC	TC	TT	TT	TT	TT	TT	CC	CC	CC
AX-111600244	chr1A	484342072	484342142	CC	CC	CC	CC	CC	TT	TT	TT	TT	TC	CC	CC	CC	CC	CC	TC	TT	---
AX-109984878	chr1A	484868387	484868457	GG	GG	GG	GG	GG	TT	TT	TT	TT	TG	GG	GG	GG	GG	GG	GG	GG	---
AX-110426169	chr1A	484874820	484874890	TT	TT	TT	TT	TT	CC	CC	CC	CC	---	TT	TT	TT	TT	TT	TC	TC	TC
AX-108830231	chr1A	484997972	484998042	CC	CC	CC	CC	CC	AA	AA	AA	AA	---	CC	CC	CC	CC	CC	CC	CC	CC
AX-109931279	chr1A	485001998	485002068	GG	GG	GG	GG	GG	AA	AA	AA	AA	AG	GG	GG	GG	GG	GG	---	AG	AG
AX-108962998	chr1A	485007324	485007394	AA	AA	AA	AA	AA	GG	GG	AG	GG	AG	AA	AA	AA	AA	AA	---	GG	GG
AX-109835479	chr1A	485021217	485021287	AA	AA	AA	AA	AA	CC	CC	CC	CC	AC	AA	AA	AA	AA	AA	---	CC	AC
AX-108917420	chr1A	485173958	485174028	GG	GG	GG	GG	GG	AA	AA	AA	AA	AG	GG	GG	GG	GG	GG	AG	AA	AG
AX-109920147	chr1A	485242087	485242157	GG	GG	GG	GG	GG	AA	AA	AA	AA	AG	GG	GG	GG	GG	GG	AA	AG	AG
AX-109339822	chr1A	485345170	485345240	AA	AA	AA	AA	AA	GG	GG	GG	GG	AG	AA	AA	AA	AA	AA	AG	AA	GG
AX-109392353	chr1A	485348613	485348683	TT	TT	TT	TT	TT	CC	CC	CC	CC	TC	TT	TT	TT	TT	TT	CC	CC	CC
AX-108810181	chr1A	485544230	485544300	---	---	CC	CC	CC	TT	TT	TT	TT	---	CC	CC	CC	CC	CC	CC	CC	TC
AX-109347528	chr1A	485648693	485648763	TT	TT	TT	TT	TT	CC	CC	CC	CC	---	TT	TT	TT	TT	TT	TC	TC	---
AX-110151337	chr1A	485688596	485688666	TT	TT	TT	TT	TT	CC	CC	CC	CC	---	TT	TT	TT	TT	TT	TT	---	---
AX-108889849	chr1A	485859857	485859927	TT	TT	TT	TT	TT	CC	CC	CC	CC	TC	TT	TT	TT	TT	TT	TT	TT	---
AX-111031072	chr1A	486035349	486035419	GG	GG	GG	GG	GG	TT	TT	TT	TT	TG	GG	GG	GG	GG	GG	---	TG	GG
AX-108845780	chr1A	486043908	486043978	GG	GG	GG	GG	GG	AA	AA	AA	AA	AG	GG	GG	GG	GG	GG	AA	AA	AA
AX-109527017	chr1A	486048556	486048626	CC	CC	CC	CC	CC	TT	TT	TT	TT	TC	CC	CC	CC	CC	CC	TC	TT	TT
AX-111503582	chr1A	486050786	486050856	TT	TT	TT	TT	TT	CC	CC	CC	CC	TC	TT	TT	TT	TT	TT	TC	CC	CC
AX-110427428	chr1A	486322228	486322298	TT	TT	TT	TT	TT	CC	CC	CC	CC	TC	TT	TT	TT	TT	TT	TC	---	---
AX-111586792	chr1A	486343166	486343236	GG	GG	GG	GG	GG	AA	AA	AA	AA	AG	GG	GG	GG	GG	GG	---	AG	AA
AX-110415818	chr1A	486389666	486389736	AA	AA	AA	AA	AA	GG	GG	GG	GG	AG	AA	AA	AA	AA	AA	---	GG	GG
AX-110502789	chr1A	486417210	486417280	CC	CC	CC	CC	CC	TT	TT	TT	---	---	CC	CC	CC	CC	CC	CC	CC	TC
AX-111080318	chr1A	486545734	486545804	TT	TT	TT	TT	TT	---	CC	CC	CC	TC	TT	TT	TT	TT	TT	---	CC	TT
AX-111216517	chr1A	486578213	486578283	AA	AA	AA	AA	AA	GG	GG	GG	GG	AG	AA	AA	AA	AA	AA	AG	AG	AG
AX-111483803	chr1A	486594898	486594968	CC	CC	CC	CC	CC	TT	TT	TT	TT	TC	CC	CC	CC	CC	CC	---	TT	---
AX-109303792	chr1A	486664441	486664511	CC	CC	CC	CC	CC	---	---	CG	GG	CG	CC	CC	CC	CC	CC	---	CC	CC
AX-111011268	chr1A	486743270	486743340	AA	AA	AA	AA	AA	TT	TT	TT	TT	AT	AA	AA	AA	AA	AA	---	TT	AT
AX-111473072	chr1A	486759082	486759152	CC	CC	CC	CC	CC	TT	TT	TT	TT	TC	CC	CC	CC	CC	CC	TC	TC	CC
AX-109815371	chr1A	486799427	486799497	TT	TT	TT	TT	TT	AA	AA	AA	AA	AT	TT	TT	TT	TT	TT	---	AT	AT
AX-111057726	chr1A	486822219	486822289	GG	GG	GG	GG	GG	TT	TT	TT	TT	TG	GG	GG	GG	GG	GG	---	TG	TG
AX-109078307	chr1A	486941564	486941634	TT	TT	TT	TT	TT	CC	CC	CC	CC	TC	TT	TT	TT	TT	TT	---	TT	TT
AX-108978389	chr1A	486956908	486956978	AA	AA	AA	AA	AA	GG	GG	GG	GG	AG	AA	AA	AA	AA	AA	AG	AA	AA
AX-110031958	chr1A	487009343	487009413	AA	AA	AA	AA	AA	GG	GG	GG	GG	AG	AA	AA	AA	AA	AA	---	AA	AA
AX-109944937	chr1A	487039003	487039073	AA	AA	AA	AA	AA	GG	GG	GG	GG	AG	AA	AA	AA	AA	AA	AG	AG	AG
AX-108857594	chr1A	487100566	487100636	GG	GG	GG	GG	GG	AA	AA	AA	AA	AG	GG	GG	GG	GG	GG	---	AA	AA
AX-109858318	chr1A	487311146	487311216	TT	TT	TT	TT	TT	CC	CC	CC	CC	---	TT	TT	TT	TT	TT	CC	---	CC
AX-110942359	chr1A	487334717	487334787	CC	CC	CC	CC	CC	TT	TT	TT	TT	TC	CC	CC	CC	CC	CC	---	TC	TT
AX-110918237	chr1A	487481521	487481591	AA	AA	AA	AA	AA	GG	GG	GG	GG	AG	AA	AA	AA	AA	AA	---	GG	AG
AX-111127994	chr1A	487497089	487497159	CC	CC	CC	CC	CC	TT	TT	TT	TT	CC	CC	CC	CC	CC	CC	TC	---	TT
AX-111733108	chr1A	487570126	487570196	AA	AA	AA	AA	AA	AA	AA	AA	AA	AA	AA	AA	AA	AA	AA	AA	AA	AA
AX-109016994	chr1A	487602956	487603026	AA	AA	AA	AA	AA	AA	AA	AA	AA	AC	AA	AA	AA	AA	AA	AC	AC	---
AX-110708678	chr1A	487616442	487616512	CC	CC	CC	CC	CC	GG	GG	GG	GG	CC	CC	CC	CC	CC	CC	CG	CC	CG
AX-109904153	chr1A	487629393	487629463	GG	GG	GG	GG	GG	GG	GG	GG	GG	GG	GG	GG	GG	GG	GG	---	AA	GG
AX-109831764	chr1A	487725258	487725328	CC	CC	CC	CC	CC	GG	GG	GG	GG	CC	CC	CC	CC	CC	CC	---	CC	CC
AX-111675358	chr1A	487757489	487757559	GG	GG	GG	GG	GG	AA	AA	AA	AA	AG	GG	GG	GG	GG	GG	---	AG	AG
AX-108731995	chr1A	488014651	488014721	AA	AA	AA	AA	AA	GG	GG	GG	GG	AG	AA	AA	AA	AA	AA	---	AG	GG
AX-109823197	chr1A	488074466	488074536	CC	CC	CC	CC	CC	CC	CC	CC	CC	---	CC	CC	CC	CC	CC	CC	CC	CC
AX-109929405	chr1A	488095406	488095476	TT	TT	TT	TT	TT	TT	TT	TT	TT	TG	TT	TT	TT	TT	TT	GG	GG	GG
AX-111114477	chr1A	488193782	488193852	CC	CC	CC	CC	CC	CC	CC	CC	CC	CG	CC	CC	CC	CC	CC	CG	CG	CG
AX-110050378	chr1A	488206651	488206721	CC	CC	CC	CC	CC	CC	CC	CC	CC	CG	CC	CC	CC	CC	CC	---	GG	CC
AX-110125325	chr1A	488210393	488210463	TT	TT	TT	TT	TT	TT	TT	TT	TT	TC	TT	TT	TT	TT	TT	---	TC	TT
AX-108739320	chr1A	488227244	488227314	AA	AA	AA	AA	AA	AA	AA	AA	AA	---	AA	AA	AA	AA	AA	AG	AA	AA
AX-109469627	chr1A	488409343	488409413	GG	GG	GG	GG	GG	GG	GG	GG	GG	AG	GG	GG	GG	GG	GG	AA	---	AA
AX-109447158	chr1A	488648662	488648732	TT	TT	TT	TT	TT	TT	TT	TT	TT	TC	TT	TT	TT	TT	TT	---	CC	TT
AX-109511085	chr1A	489132062	489132132	AA	AA	AA	AA	AA	AA	AA	AA	AA	AG	AA	AA	AA	AA	AA	AG	AG	AG
AX-109031299	chr1A	489179447	489179517	CC	CC	CC	CC	CC	CC	CC	CC	CC	CG	CC	CC	CC	CC	CC	---	CC	CC
AX-109833636	chr1A	489266546	489266616	CC	CC	CC	CC	CC	CC	CC	CC	CC	---	TT	TT	TT	CC	CC	TT	TC	TC
AX-109491193	chr1A	489273093	489273163	GG	GG	GG	GG	GG	GG	GG	GG	GG	AG	AA	AA	AA	GG	GG	GG	GG	AG
AX-109339397	chr1A	489500168	489500238	CC	CC	CC	CC	CC	CC	CC	CC	CC	---	TT	TT	TT	CC	CC	---	TC	TT
AX-110490555	chr1A	489705262	489705332	AA	AA	AA	AA	AA	AA	AA	AA	AA	AG	GG	GG	GG	AA	AA	AA	AA	AA
AX-110371895	chr1A	489968659	489968729	TT	TT	TT	TT	TT	TT	TT	TT	TT	TC	CC	CC	CC	TT	TT	TT	CC	TC
AX-110503827	chr1A	490018326	490018396	TT	TT	TT	TT	TT	TT	TT	TT	TT	TC	CC	CC	CC	TT	TT	TC	CC	---
AX-111120791	chr1A	490410375	490410445	AA	AA	AA	AA	AA	AA	AA	AA	AA	AG	GG	GG	GG	AA	AA	---	GG	---
AX-109358415	chr1A	490525612	490525682	GG	GG	GG	GG	GG	GG	GG	GG	GG	AG	AA	AA	AA	GG	GG	GG	AG	AG
AX-110441035	chr1A	490870452	490870522	AA	AA	AA	AA	AA	AA	AA	AA	AA	AC	CC	CC	CC	AA	AA	AC	AA	AC
AX-110991760	chr1A	491139965	491140035	TT	TT	TT	TT	TT	TT	TT	TT	TT	TC	CC	CC	CC	TT	TT	TC	CC	CC
AX-110580136	chr1A	491145920	491145990	GG	GG	GG	GG	GG	GG	GG	GG	GG	TG	TT	TT	TT	GG	GG	GG	GG	GG
AX-110418193	chr1A	491152346	491152416	AA	AA	AA	AA	AA	AA	AA	AA	AA	---	GG	GG	GG	AA	AA	AA	AA	AA
AX-110499408	chr1A	491306337	491306407	CC	CC	CC	CC	CC	CC	CC	CC	CC	AC	AA	AA	AA	CC	CC	AC	CC	CC
AX-109860740	chr1A	491309833	491309903	TT	TT	TT	TT	TT	TT	TT	TT	TT	TC	CC	---	CC	TT	TT	TT	---	TT
AX-108765611	chr1A	491491058	491491128	AA	AA	AA	AA	AA	AA	AA	AA	AA	AG	GG	GG	GG	AA	AA	---	GG	---
AX-110911382	chr1A	491497298	491497368	CC	CC	CC	CC	CC	CC	CC	CC	CC	CC	---	TT	TT	CC	CC	CC	CC	---
AX-108897448	chr1A	491650685	491650755	CC	CC	CC	CC	CC	CC	CC	CC	CC	TC	TT	TT	TT	CC	CC	---	TT	TT
AX-110913585	chr1A	491759706	491759776	GG	GG	GG	GG	GG	GG	GG	GG	GG	TG	TT	TT	TT	GG	GG	---	GG	GG
AX-111671169	chr1A	492016867	492016937	AA	AA	AA	AA	AA	AA	AA	AA	AA	---	CC	CC	CC	AA	AA	---	---	---
AX-111803078	chr1A	492023084	492023154	TT	TT	TT	TT	TT	TT	TT	TT	TT	TC	CC	CC	CC	TT	TT	---	---	TT
AX-111767473	chr1A	492055216	492055286	---	TT	TT	TT	TT	TT	TT	TT	TT	TC	CC	CC	CC	TT	TT	---	TT	CC
AX-111676715	chr1A	492139418	492139488	TT	TT	TT	TT	TT	TT	TT	TT	TT	TG	GG	GG	GG	TT	TT	GG	TG	TG
AX-110932807	chr1A	492197904	492197974	CC	CC	CC	CC	CC	CC	CC	CC	CC	CG	GG	GG	GG	CC	CC	CC	CC	CC
AX-109565465	chr1A	492201015	492201085	GG	GG	GG	GG	GG	GG	GG	GG	GG	AG	AA	AA	AA	GG	GG	AG	---	GG
AX-108828312	chr1A	492611483	492611553	TT	TT	TT	TT	TT	TT	TT	TT	TT	TC	CC	CC	CC	TT	TT	---	TC	TC
AX-110976553	chr1A	492804159	492804229	AA	AA	AA	AA	AA	AA	AA	AA	AA	AG	AA	AA	AA	AA	AA	AA	AA	AA
AX-111645696	chr1A	492821881	492821951	CC	CC	CC	CC	CC	CC	CC	CC	CC	---	CC	CC	CC	CC	CC	CG	CG	CG
AX-111532030	chr1A	492828191	492828261	CC	CC	CC	CC	CC	CC	CC	CC	CC	CC	CC	CC	CC	CC	GG	---	CC	---
AX-111157391	chr1A	493973465	493973535	GG	GG	GG	GG	GG	GG	GG	GG	GG	AG	GG	GG	GG	GG	GG	---	AG	AG
AX-108976512	chr1A	494062398	494062468	GG	GG	GG	GG	GG	GG	GG	GG	GG	AG	GG	GG	GG	GG	GG	---	AA	---
AX-110468518	chr1A	494120837	494120907	TT	TT	TT	TT	TT	TT	TT	TT	TT	TG	TT	TT	TT	TT	TT	---	TG	---
AX-109516730	chr1A	494349198	494349268	CC	CC	CC	CC	CC	CC	CC	CC	CC	CC	CC	CC	CC	CC	CC	TC	CC	---
AX-109336866	chr1A	494353431	494353501	AA	AA	AA	AA	AA	AA	AA	AA	AA	AG	AA	AA	AA	AA	AA	GG	GG	GG
AX-110527156	chr1A	494441697	494441767	TT	TT	TT	TC	TT	TT	TT	TT	TT	TC	TT	TT	TT	TT	TT	---	---	---
AX-111051124	chr1A	494670694	494670764	AA	AA	AA	AA	AA	AA	AA	AA	AA	CC	AA	AA	AA	AA	---	AC	CC	---
AX-110463408	chr1A	494722940	494723010	AA	AA	AA	AA	AA	AA	AA	AA	AA	AG	AA	AA	AA	AA	AA	---	AG	AG
AX-109365768	chr1A	494725659	494725729	CC	CC	CC	CC	CC	CC	CC	CC	CC	TC	CC	CC	CC	CC	CC	CC	CC	TC
AX-110966578	chr1A	494739725	494739795	CC	CC	CC	CC	CC	CC	CC	CC	CC	TC	CC	CC	CC	CC	CC	---	CC	TC
AX-108960766	chr1A	494882749	494882819	GG	GG	GG	GG	GG	GG	GG	GG	GG	AA	GG	GG	GG	GG	GG	---	AA	AA
AX-110955649	chr1A	495012728	495012798	CC	CC	CC	CC	CC	CC	CC	CC	CC	TT	CC	CC	CC	CC	CC	CC	---	CC
AX-111457419	chr1A	495116349	495116419	TT	TT	TT	TT	TT	TT	TT	TT	TT	TC	TT	TT	TT	TT	TT	---	CC	CC
AX-111767357	chr1A	495125464	495125534	GG	GG	GG	GG	GG	GG	GG	GG	GG	AG	GG	GG	GG	GG	GG	AG	AA	---
AX-109375456	chr1A	496145031	496145101	TT	TT	TT	TT	TT	TT	TT	TT	TT	CC	TT	TT	TT	TT	TT	CC	TC	TC
AX-108727664	chr1A	496307300	496307370	AA	AA	AA	AA	AA	AA	AA	AA	AA	AG	AA	AA	AA	---	AA	AA	AA	AG
AX-110435002	chr1A	496390080	496390150	AA	AA	AA	AA	AA	AA	AA	AA	AA	AG	AA	AA	AA	AA	AA	AG	---	GG
AX-110461795	chr1A	496463813	496463883	CC	CC	CC	CC	CC	CC	CC	CC	CC	TC	CC	CC	CC	CC	CC	---	TC	---
AX-111455992	chr1A	496472800	496472870	TT	TT	TT	TT	TT	TT	TT	TT	TT	TC	TT	TT	TT	TT	TT	---	TC	CC
AX-110689628	chr1A	496835688	496835758	TT	TT	TT	TT	TT	TT	TT	TT	TT	TC	TT	TT	TT	TT	TT	TT	TT	TC
AX-109062869	chr1A	496848142	496848212	CC	CC	CC	CC	CC	CC	CC	CC	CC	AC	CC	CC	CC	CC	CC	CC	AC	---
AX-109039717	chr1A	496855377	496855447	GG	GG	GG	GG	GG	GG	GG	GG	GG	CG	GG	GG	GG	GG	GG	---	---	CC
AX-110543784	chr1A	496858138	496858208	TT	TT	TT	TT	TT	TT	TT	TT	TT	AT	TT	TT	TT	TT	TT	AT	AT	AT
AX-110408723	chr1A	496910809	496910879	TT	TT	TT	TT	TT	TT	TT	TT	TT	---	TT	TT	TT	TT	TT	CC	CC	CC
AX-111005213	chr1A	497006307	497006377	CC	CC	CC	CC	CC	CC	CC	CC	CC	TC	CC	CC	CC	CC	CC	CC	CC	CC
AX-108728517	chr1A	497013418	497013488	AA	AA	AA	AA	AA	AA	AA	AA	AA	AG	AA	AA	AA	AA	AA	GG	GG	GG
AX-108728065	chr1A	497085212	497085282	GG	GG	GG	GG	GG	GG	GG	GG	GG	---	GG	GG	GG	GG	GG	GG	AG	---
AX-109528407	chr1A	497194251	497194321	GG	GG	GG	GG	GG	GG	GG	GG	GG	AG	GG	GG	GG	GG	GG	---	GG	GG
AX-109852030	chr1A	497210185	497210255	AA	AA	AA	AA	AA	AA	AA	AA	AA	AG	AA	AA	AA	AA	AA	---	GG	AA
AX-109993930	chr1A	497371519	497371589	TT	TT	TT	TT	TT	TT	TT	TT	TT	TT	TT	TT	TT	TT	TT	TC	---	CC
AX-111588753	chr1A	497412177	497412247	CC	CC	CC	CC	CC	CC	CC	CC	CC	CC	CC	CC	CC	CC	CC	TC	TT	TC
AX-108734257	chr1A	497627491	497627561	TT	TT	TT	TT	TT	CC	CC	CC	CC	TC	CC	CC	CC	TT	CC	CC	CC	CC
AX-110992831	chr1A	497749940	497750010	AA	AA	AA	AA	AA	GG	GG	GG	GG	AG	GG	GG	GG	AA	GG	---	AA	AA
AX-110463986	chr1A	497754128	497754198	GG	GG	GG	GG	GG	CC	CC	CC	CC	CG	CC	CC	CC	GG	CC	CG	CC	---
AX-109882536	chr1A	497783864	497783934	CC	CC	CC	CC	CC	TT	TT	TT	TT	TC	TT	TT	TT	CC	TT	---	TC	TC
AX-109412650	chr1A	497953734	497953804	TT	TT	TT	TT	TT	CC	CC	CC	CC	TC	CC	CC	CC	TT	CC	TC	CC	---
AX-109828155	chr1A	497997951	497998021	CC	CC	CC	CC	CC	TT	TT	TT	TT	TC	TT	TT	TT	CC	TT	TC	---	TT
AX-108726330	chr1A	498009162	498009232	CC	CC	CC	CC	CC	TT	TT	TT	TT	TC	TT	TT	TT	CC	TT	---	---	TC
AX-110439009	chr1A	498047861	498047931	AA	AA	AA	AA	AA	CC	CC	CC	CC	AC	CC	CC	CC	AA	CC	CC	CC	CC
AX-110364732	chr1A	498054801	498054871	TT	TT	TT	TT	TT	CC	CC	CC	CC	TC	CC	CC	CC	TT	CC	CC	CC	CC
AX-108795458	chr1A	498066259	498066329	TT	TT	TT	TT	TT	CC	CC	CC	CC	TC	CC	CC	CC	TT	CC	---	TT	---
AX-109968969	chr1A	498141206	498141276	CC	CC	CC	CC	CC	CC	CC	CC	CC	CC	CC	CC	CC	TT	CC	---	CC	CC
AX-110657398	chr1A	498180657	498180727	AA	AA	AA	AA	AA	AA	AA	AA	AA	AG	GG	GG	GG	GG	GG	AA	AA	AA
AX-109499408	chr1A	498275937	498276007	GG	GG	GG	GG	GG	GG	GG	GG	GG	GG	GG	GG	GG	AA	GG	---	AG	GG
AX-110944794	chr1A	498282224	498282294	CC	CC	CC	CC	CC	CC	CC	CC	CC	CC	CC	CC	CC	TT	CC	TC	TT	TC
AX-109384637	chr1A	498322768	498322838	GG	GG	GG	GG	GG	GG	GG	GG	GG	GG	GG	GG	GG	CC	GG	---	GG	GG
AX-110028168	chr1A	498396501	498396571	AA	AA	AA	AA	AA	AA	AA	AA	AA	AT	TT	TT	TT	TT	TT	AT	AT	AA
AX-108975356	chr1A	498451353	498451423	GG	GG	GG	GG	GG	GG	GG	GG	GG	GG	GG	GG	GG	AA	GG	AG	AG	GG
AX-111047177	chr1A	498529493	498529563	CC	CC	CC	CC	CC	CC	AC	CC	CC	CC	CC	CC	CC	AA	CC	AC	---	CC
AX-111022844	chr1A	498657709	498657779	CC	CC	CC	CC	CC	CC	CC	CC	CC	TC	TT	TT	TT	TT	TT	TC	TT	---
AX-111700821	chr1A	498667278	498667348	CC	CC	CC	CC	CC	CC	CC	CC	CC	TC	TT	TT	TT	TT	TT	TC	CC	TC
AX-109290544	chr1A	499019324	499019394	CC	CC	CC	CC	CC	CC	CC	CC	CC	AC	AA	AA	AA	AA	AA	CC	CC	CC
AX-109848736	chr1A	499169153	499169223	GG	GG	GG	GG	GG	GG	GG	GG	GG	AG	AA	AA	AA	AA	AA	GG	GG	GG
AX-110912803	chr1A	499200002	499200072	AA	AA	AA	AA	AA	AA	AA	AA	AA	AT	TT	TT	TT	TT	TT	---	AT	AT
AX-110557242	chr1A	499248668	499248738	CC	CC	CC	CC	CC	CC	CC	CC	CC	TC	TT	TT	TT	TT	TT	---	TT	TT
AX-111235717	chr1A	499354178	499354248	TT	TT	TT	TT	TT	TT	TT	TT	TT	TT	TT	TT	TT	GG	TT	TG	GG	GG
AX-109848476	chr1A	500344328	500344398	AA	AA	AA	AA	AA	AA	AA	AA	AA	AA	AA	AA	AA	GG	AA	---	AG	AG
AX-109330936	chr1A	500432082	500432152	CC	CC	CC	CC	CC	CC	CC	CC	CC	CC	CC	CC	CC	TT	CC	TC	TT	---
AX-111776783	chr1A	500475829	500475899	GG	GG	GG	GG	GG	GG	GG	GG	GG	GG	GG	GG	GG	AA	GG	AA	AA	AA
AX-110424311	chr1A	500558920	500558990	GG	GG	GG	GG	GG	GG	GG	GG	GG	GG	GG	GG	GG	AA	GG	AG	AG	AG
AX-111581121	chr1A	500660966	500661036	CC	CC	CC	CC	CC	CC	CC	CC	CC	CC	CC	CC	CC	TT	CC	CC	TC	CC
AX-111484345	chr1A	500826159	500826229	AA	AA	AA	AA	AA	AA	AA	AA	AA	AA	AA	AA	AA	CC	AA	CC	AC	AC
AX-111135532	chr1A	500840441	500840511	GG	GG	GG	GG	GG	GG	GG	GG	GG	GG	GG	GG	GG	AA	GG	AG	AG	AG
AX-111649582	chr1A	500922793	500922863	GG	GG	GG	GG	GG	GG	GG	GG	GG	GG	GG	GG	GG	AA	GG	---	GG	GG
AX-109283634	chr1A	500962484	500962554	CC	CC	CC	CC	CC	CC	CC	CC	CC	CC	CC	CC	CC	TT	CC	CC	CC	CC
AX-110675424	chr1A	500965903	500965973	GG	GG	GG	GG	GG	GG	GG	GG	GG	GG	GG	GG	GG	AA	GG	GG	GG	GG
AX-110998342	chr1A	500968223	500968293	GG	GG	GG	GG	GG	GG	GG	GG	GG	GG	GG	GG	GG	AA	GG	---	---	AA
AX-109056654	chr1A	500973930	500974000	TT	TT	TT	TT	TT	TT	TT	TT	TT	TT	TT	TT	TT	GG	TT	TT	TT	TT
AX-110014194	chr1A	500976412	500976482	GG	GG	GG	GG	GG	GG	GG	GG	GG	GG	GG	GG	GG	AA	GG	AA	AA	AA
AX-111676237	chr1A	500982852	500982922	GG	GG	GG	GG	GG	GG	GG	GG	GG	GG	GG	GG	GG	CC	GG	---	CC	CG
AX-109999760	chr1A	501041539	501041609	TT	TT	TT	TT	TT	TT	TT	TT	TT	TT	TT	TT	TT	CC	TT	TC	CC	---
AX-108783388	chr1A	501051306	501051376	CC	CC	CC	CC	CC	TT	TT	TT	TT	TC	TT	TT	TT	CC	TT	---	CC	CC
AX-108847778	chr1A	501063236	501063306	CC	CC	CC	CC	CC	TT	TT	TT	TT	TC	TT	TT	TT	CC	TT	---	TT	TT
AX-111114355	chr1A	501104919	501104989	GG	GG	GG	GG	GG	GG	GG	GG	GG	GG	GG	GG	GG	AA	GG	GG	GG	---
AX-111454665	chr1A	501112198	501112268	GG	TG	GG	GG	GG	GG	GG	GG	GG	GG	GG	GG	GG	TT	GG	GG	TG	TG
AX-111671030	chr1A	501158869	501158939	CC	CC	CC	CC	CC	CC	CC	CC	CC	CC	CC	CC	CC	TT	CC	CC	---	CC
AX-110382794	chr1A	501329306	501329376	TT	TT	TT	TT	TT	TT	TT	TT	TT	TT	TT	TT	TT	CC	TT	CC	CC	CC
AX-108835098	chr1A	501460486	501460556	GG	GG	GG	GG	GG	GG	GG	GG	GG	GG	GG	GG	GG	AA	GG	---	AA	AA
AX-110940802	chr1A	501707924	501707994	CC	CC	CC	CC	CC	CC	CC	CC	CC	CC	CC	CC	CC	TT	CC	---	CC	CC
AX-109522064	chr1A	501777253	501777323	GG	GG	GG	GG	GG	GG	GG	GG	GG	GG	GG	GG	GG	AA	GG	AG	---	AA
AX-110483420	chr1A	501839450	501839520	GG	GG	GG	GG	GG	GG	GG	GG	GG	GG	GG	GG	GG	AA	GG	GG	AG	---
AX-110957642	chr1A	501857321	501857391	CC	CC	CC	CC	CC	---	---	CC	CC	CC	CC	CC	CC	TT	CC	---	---	---
AX-110499917	chr1A	501857472	501857542	CC	CC	CC	CC	CC	TT	TT	TT	TT	TC	TT	TT	TT	CC	TT	---	CC	---
AX-110920753	chr1A	501865914	501865984	CC	CC	CC	CC	CC	CC	CC	CC	CC	CC	CC	CC	CC	AA	CC	---	AC	AC
AX-108904598	chr1A	501988383	501988453	AG	GG	GG	GG	GG	GG	GG	GG	GG	GG	GG	GG	GG	AA	GG	AG	GG	GG
AX-110674286	chr1A	501997666	501997736	TT	TT	TT	TT	TT	TT	TT	TT	TT	TT	TT	TT	TT	CC	TT	---	TT	CC
AX-108944057	chr1A	502015726	502015796	GG	GG	GG	GG	GG	GG	GG	GG	GG	GG	GG	GG	GG	AA	GG	---	---	GG
AX-109949764	chr1A	502040012	502040082	CC	CC	CC	CC	CC	TT	TT	TT	TT	TC	TT	TT	TT	CC	TT	CC	TC	TC
AX-109373183	chr1A	502043937	502044007	GG	GG	GG	GG	GG	GG	GG	GG	GG	GG	GG	GG	GG	AA	GG	---	AA	AA
AX-111481325	chr1A	502503189	502503259	GG	GG	GG	GG	GG	GG	GG	GG	GG	GG	GG	GG	GG	CC	GG	---	CG	CG
AX-109963328	chr1A	502507293	502507363	GG	GG	GG	GG	GG	GG	GG	GG	GG	GG	GG	GG	GG	AA	GG	AA	GG	AA
AX-110416222	chr1A	502640437	502640507	GG	GG	GG	GG	GG	GG	GG	GG	GG	GG	GG	GG	GG	TT	GG	TG	GG	GG
AX-111504407	chr1A	502674847	502674917	GG	GG	GG	GG	GG	AA	AA	AA	AA	AG	AA	AA	AA	GG	AA	GG	GG	GG
AX-110997297	chr1A	502680060	502680130	GG	GG	GG	GG	GG	AA	AA	AA	AA	AG	AA	AA	AA	GG	AA	---	AA	AG
AX-108748448	chr1A	502741642	502741712	CC	CC	CC	CC	CC	TT	TT	TT	TT	TC	TT	TT	TT	CC	TT	TC	CC	---
AX-110474826	chr1A	502839134	502839204	CC	CC	CC	CC	CC	CC	CC	CC	CC	CC	CC	CC	CC	TT	CC	---	CC	---
AX-108766125	chr1A	502860184	502860254	CC	CC	CC	CC	CC	CC	CC	CC	CC	CC	CC	CC	CC	TT	CC	---	TT	TC
AX-109398720	chr1A	503024368	503024438	GG	GG	GG	GG	GG	CC	CC	CC	CC	CG	CC	CC	CC	GG	CC	CG	---	---
AX-110490263	chr1A	503210411	503210481	CC	CC	CC	CC	CC	CC	CC	CC	CC	CC	---	---	CC	TT	---	---	TC	TT
AX-111620880	chr1A	503308084	503308154	GG	GG	GG	GG	GG	AA	AA	AA	AA	AG	AA	AA	AA	GG	AA	---	---	AG
AX-110637955	chr1A	503314727	503314797	TT	TT	TT	TT	TT	TT	TT	TT	TT	TT	TT	TT	TT	GG	TT	TT	TT	TT
AX-111740931	chr1A	503323879	503323949	CC	CC	CC	CC	CC	CC	CC	CC	CC	CC	CC	CC	CC	TT	CC	TC	TC	TT
AX-109331040	chr1A	503386704	503386774	AA	AA	AA	AA	AA	AA	AA	AA	AA	AA	AA	AA	AA	CC	AA	---	CC	CC
AX-110046566	chr1A	503449764	503449834	AA	AA	AA	AA	AA	AA	AA	AA	AA	AA	AA	AA	AA	TT	AA	---	---	---
AX-109961066	chr1A	503454883	503454953	CC	CC	CC	CC	CC	CC	CC	CC	CC	CC	CC	CC	CC	TT	CC	---	---	---
AX-89527966	chr1A	503464075	503464145	AA	AA	AA	AA	AA	AA	AA	AA	AA	AA	AA	AA	AA	GG	AA	GG	GG	AG
AX-111650121	chr1A	503513121	503513191	GG	---	GG	GG	GG	GG	GG	GG	GG	GG	GG	GG	GG	AA	GG	GG	GG	AG
AX-109359173	chr1A	503547441	503547511	CC	CC	CC	CC	CC	CC	CC	CC	CC	CC	CC	CC	CC	TT	CC	CC	CC	CC
AX-111600781	chr1A	503552667	503552737	CC	CC	CC	CC	CC	CC	CC	CC	CC	CC	CC	CC	CC	TT	CC	TC	TC	---
AX-109386906	chr1A	503629557	503629627	TT	TT	TT	TT	TT	TT	TT	TT	TT	TT	TT	TT	TT	CC	TT	---	TC	TT
AX-109491425	chr1A	503643463	503643533	TT	TT	TT	TT	TT	TT	TT	TT	TT	TT	TT	TT	TT	GG	TT	TT	TT	TG
AX-109290925	chr1A	503757452	503757522	TT	---	TT	TT	TT	CC	CC	CC	CC	TC	CC	CC	CC	TT	CC	CC	TC	CC
AX-111562763	chr1A	503782336	503782406	TT	TT	TT	TT	TT	TT	TT	TT	TT	TT	TT	TT	TT	GG	TT	GG	---	GG
AX-111802924	chr1A	504003776	504003846	---	TT	---	TT	TT	TT	TT	TT	TT	---	TT	TT	TT	CC	TT	TC	CC	TC
AX-111258477	chr1A	504063264	504063334	AA	AA	AA	AA	AA	AA	AA	AA	AA	AA	AA	AA	AA	CC	AA	AC	CC	CC
AX-108831269	chr1A	504092846	504092916	AA	AA	AA	AA	AA	AA	AA	AA	AA	AA	AA	AA	AA	GG	AA	AG	GG	AA
AX-110433058	chr1A	504108022	504108092	TT	TT	TT	TT	TT	TT	TT	TT	TT	TT	TT	TT	TT	GG	TT	---	GG	GG
AX-109322511	chr1A	504236133	504236203	CC	CC	CC	CC	CC	CC	CC	CC	CC	CC	CC	CC	CC	TT	CC	CC	CC	CC
AX-108917595	chr1A	504242874	504242944	GG	GG	GG	GG	GG	GG	GG	GG	GG	GG	GG	GG	GG	TT	GG	TT	TT	---
AX-109894388	chr1A	504312625	504312695	CC	CC	CC	CC	CC	TT	TT	TT	TT	TC	TT	TT	TT	CC	TT	---	TC	---
AX-110141027	chr1A	504417570	504417640	GG	AG	GG	GG	GG	AA	AA	AA	AA	AG	AA	AA	AA	GG	AA	AG	GG	GG
AX-109389810	chr1A	504425447	504425517	CC	CC	CC	CC	CC	TT	TT	TT	TT	TC	TT	TT	TT	CC	TT	---	CC	CC
AX-111607774	chr1A	504457386	504457456	CC	CC	CC	CC	CC	TT	TT	TT	TT	TC	TT	TT	TT	CC	TT	---	TT	TT
AX-110474000	chr1A	504509669	504509739	GG	GG	GG	GG	GG	AA	AA	AA	AA	AG	AA	AA	AA	GG	AA	---	AG	GG
AX-111275530	chr1A	504520861	504520931	GG	GG	GG	GG	GG	AA	AA	AA	AA	AG	AA	AA	AA	GG	AA	---	AG	AG
AX-109886918	chr1A	504568352	504568422	GG	GG	GG	GG	GG	AA	AA	AA	AA	AG	AA	AA	AA	GG	AA	---	GG	AA
AX-110044422	chr1A	504581340	504581410	CC	CC	CC	CC	CC	GG	GG	GG	GG	CG	GG	GG	GG	CC	GG	---	GG	---
AX-110151688	chr1A	504609181	504609251	AA	AA	AA	AA	AA	AA	AA	AA	AA	AA	AA	AA	AA	CC	AA	AC	AC	AC
AX-108764540	chr1A	504617821	504617891	TT	TT	TT	TT	TT	GG	GG	GG	GG	TT	TT	TT	TT	GG	GG	---	GG	GG
AX-110501385	chr1A	504631130	504631200	CC	CC	CC	CC	CC	TT	TT	TT	TT	---	TT	TT	TT	CC	TT	TC	---	TC
AX-108789837	chr1A	504704309	504704379	AA	AA	AA	AA	AA	GG	GG	GG	---	---	GG	GG	GG	AA	GG	AA	AA	AA
AX-109055961	chr1A	504824974	504825044	AA	AA	AA	AA	AA	GG	GG	GG	GG	AG	GG	GG	GG	AA	GG	AG	AA	AA
AX-109832349	chr1A	504836880	504836950	AA	AA	AA	AA	AA	GG	GG	AG	GG	---	GG	GG	AG	AA	---	GG	AA	AG
AX-111646264	chr1A	504923757	504923827	CC	CC	CC	CC	CC	TT	TT	TT	TT	TC	TT	TT	TT	CC	TT	---	CC	---
AX-111055796	chr1A	504983497	504983567	GG	GG	GG	GG	GG	AA	AA	AA	AA	---	AA	AA	AA	GG	AA	---	AA	AA
AX-109291490	chr1A	504991437	504991507	CC	CC	CC	CC	CC	AA	AA	AA	AA	AC	AA	AA	AA	CC	AA	CC	---	CC
AX-110431367	chr1A	505061241	505061311	GG	GG	GG	GG	GG	TT	TT	TT	TT	TG	TT	TT	TT	GG	TT	---	GG	GG
AX-111247955	chr1A	505070366	505070436	TT	TT	TT	TT	TT	CC	CC	CC	CC	TC	CC	CC	CC	TT	CC	TT	TT	TT
AX-108731805	chr1A	505093177	505093247	CC	CC	CC	CC	CC	TT	TT	TT	TT	TC	TT	TT	TT	CC	TT	TC	CC	TC
AX-110049856	chr1A	505129028	505129098	GG	GG	GG	GG	GG	CC	CC	CC	CC	CC	CC	CC	CC	GG	CC	CG	CG	---
AX-109518287	chr1A	505215633	505215703	CC	CC	CC	CC	CC	TT	TT	TT	TT	TC	TT	TT	TT	CC	TT	---	CC	CC
AX-110577861	chr1A	505296855	505296925	TT	TT	TT	TT	TT	TT	TT	TT	TT	TT	TT	TT	TT	CC	TT	CC	---	---
AX-108884942	chr1A	505466115	505466185	GG	GG	GG	GG	GG	AA	AA	---	AA	---	AA	AA	AA	GG	AA	GG	---	---
AX-111562602	chr1A	505476490	505476560	CC	CC	CC	---	CC	CC	CC	CC	CC	CC	CC	CC	CC	AA	CC	AC	CC	CC
AX-111594045	chr1A	505482919	505482989	AA	AA	AA	AA	AA	AA	AA	AA	AA	AA	AA	AA	AA	GG	AA	AG	---	GG
AX-111016110	chr1A	505536405	505536475	TT	TT	TT	TT	TT	GG	GG	GG	GG	TT	TT	TT	TT	TT	TT	GG	---	GG
AX-108842413	chr1A	505541427	505541497	TT	TT	TT	TT	TT	TT	TT	TT	TT	TT	TT	TT	TT	CC	TT	---	TT	TT
AX-108974223	chr1A	505674657	505674727	AA	AA	AA	AA	AA	AA	AA	AA	AA	AA	AA	AA	AA	GG	AA	AA	AA	AA
AX-108958676	chr1A	506474437	506474507	GG	GG	GG	GG	GG	CC	CC	CC	CC	GG	GG	GG	GG	GG	GG	CG	CC	CC
AX-111801331	chr1A	506477343	506477413	GG	GG	GG	GG	GG	GG	GG	GG	GG	GG	GG	GG	GG	GG	GG	AG	---	AA
AX-109916940	chr1A	506524772	506524842	TT	TT	TT	TT	TT	TT	TT	TT	TT	TT	TT	TT	TT	TT	TT	---	GG	GG
AX-94571120	chr1A	506854746	506854816	CC	CC	CC	CC	CC	TT	TT	TT	TT	CC	CC	CC	CC	CC	CC	TT	---	TT
AX-109274812	chr1A	507384841	507384911	CC	CC	CC	CC	CC	CC	CC	CC	CC	AC	AA	AA	AA	CC	AA	---	AA	AC
AX-111151160	chr1A	507777477	507777547	AA	AA	AA	AA	AA	AA	AA	AA	AA	---	CC	CC	CC	CC	CC	CC	CC	CC
AX-109888951	chr1A	507878958	507879028	CC	CC	---	CC	CC	CC	CC	CC	CC	AC	AA	AA	AA	CC	AA	---	CC	CC
AX-111218361	chr1A	507937318	507937388	AA	AA	AA	AA	AA	AA	AA	AA	AA	AG	GG	GG	GG	GG	GG	---	---	---
AX-108969237	chr1A	507973417	507973487	AA	AA	AA	AA	AA	AA	AA	AA	AA	GG	GG	GG	GG	AA	GG	---	AA	AA
AX-110972166	chr1A	507983560	507983630	GG	GG	GG	GG	GG	GG	GG	GG	GG	GG	GG	GG	GG	TT	GG	GG	---	---
AX-111496677	chr1A	508049846	508049916	AA	AA	AA	AA	AA	AA	AA	AA	AA	AA	GG	GG	GG	GG	GG	GG	GG	GG
AX-109313554	chr1A	508130869	508130939	---	TT	TT	TT	TT	TT	TT	TT	TT	---	GG	GG	GG	GG	GG	---	---	---
AX-110926703	chr1A	508136686	508136756	AA	AA	AA	AA	AA	AA	AA	AA	AA	AG	GG	GG	GG	GG	GG	---	GG	GG
AX-110421360	chr1A	508183186	508183256	TT	TT	TT	TT	TT	TT	TT	TT	TT	TC	CC	CC	---	CC	CC	---	CC	---
AX-111104839	chr1A	508186184	508186254	TT	TT	TT	TT	TT	TT	TT	TT	TT	TG	GG	GG	GG	GG	GG	---	TG	TG
AX-110186234	chr1A	508206569	508206639	TT	TT	TT	TT	TT	TT	TT	TT	TT	CC	CC	CC	CC	CC	CC	---	TT	---
AX-110669842	chr1A	508213220	508213290	CC	CC	CC	CC	CC	CC	CC	CC	CC	TC	TT	TT	TT	TT	TT	---	TC	TC
AX-109924427	chr1A	508254535	508254605	CC	CC	CC	CC	CC	CC	CC	CC	CC	TT	TT	TT	TT	TT	TT	---	TT	---
AX-110548190	chr1A	508356994	508357064	AA	AA	AA	AA	AA	AA	AA	AA	AA	AC	CC	CC	CC	CC	CC	---	---	---
AX-109932769	chr1A	508454228	508454298	CC	CC	CC	CC	CC	CC	CC	CC	CC	TC	TT	TT	TT	TT	TT	CC	TT	TT
AX-109289149	chr1A	508501325	508501395	AA	AA	AA	AA	AA	AA	AA	AA	AA	---	CC	---	CC	CC	CC	CC	CC	---
AX-109902709	chr1A	508525799	508525869	AA	AA	AA	AA	AA	AA	AA	AA	AA	AG	GG	GG	GG	GG	GG	GG	GG	GG
AX-111185754	chr1A	508554618	508554688	AA	AA	AA	AA	AA	AA	AA	AA	AA	AG	GG	GG	GG	GG	GG	---	AG	GG
AX-110425174	chr1A	508583923	508583993	CC	CC	CC	CC	CC	CC	CC	CC	CC	---	TT	TT	TT	TT	TT	---	TC	CC
AX-110531680	chr1A	508646802	508646872	TT	TT	TT	TT	TT	TT	TT	TT	TT	TC	CC	CC	CC	CC	CC	TT	---	TT
AX-110920834	chr1A	508729348	508729418	CC	CC	CC	CC	CC	CC	CC	CC	CC	CC	CC	CC	CC	GG	CC	CC	CC	CC
AX-109654913	chr1A	508732285	508732355	AA	AA	AA	AA	AA	AA	AA	AA	AA	AA	AA	AA	AA	GG	AA	---	GG	GG
AX-110142052	chr1A	508849477	508849547	CC	CC	CC	CC	CC	CC	CC	CC	CC	CC	CC	CC	CC	GG	CC	---	CC	CC
AX-108742844	chr1A	509009474	509009544	CC	CC	CC	CC	CC	CC	CC	CC	CC	CC	CC	CC	CC	TT	CC	TC	CC	CC
AX-108867136	chr1A	509014568	509014638	GG	GG	GG	GG	GG	GG	GG	GG	GG	GG	GG	GG	GG	TT	GG	---	GG	GG
AX-109492416	chr1A	509019862	509019932	GG	GG	GG	GG	GG	GG	GG	GG	GG	GG	GG	GG	GG	AA	GG	AA	AG	AG
AX-111069267	chr1A	509030875	509030945	TT	TT	TT	TT	TT	TT	TT	TT	TT	TT	TT	TT	TT	CC	TT	TC	TT	TT
AX-109967307	chr1A	509487726	509487796	AA	AA	AA	AA	AA	AA	AA	AA	AA	AA	AA	AA	AA	CC	AA	---	AC	AC
AX-111051754	chr1A	509688816	509688886	GG	GG	GG	GG	GG	GG	GG	GG	GG	GG	GG	GG	GG	AA	GG	---	---	AG
AX-110671802	chr1A	509780359	509780429	CC	CC	CC	CC	CC	CC	CC	CC	CC	CG	---	---	GG	GG	---	CG	GG	CG
AX-111504145	chr1A	509842379	509842449	AA	AA	AA	AA	AA	AA	AA	AA	AA	AA	AA	AA	AA	GG	AA	---	GG	---
AX-110062154	chr1A	509846824	509846894	TT	TT	TT	TT	TT	TT	TT	TT	TT	TC	CC	CC	CC	CC	CC	TC	CC	CC
AX-108817975	chr1A	509849873	509849943	CC	CC	CC	CC	CC	CC	CC	CC	CC	TC	TT	TT	TT	TT	TT	---	CC	CC
AX-110548430	chr1A	509858776	509858846	CC	CC	CC	CC	CC	CC	CC	CC	CC	CC	CC	CC	CC	TT	CC	TC	---	CC
AX-111835596	chr1A	509977264	509977334	TT	TT	TT	TT	TT	TT	TT	TT	TT	CC	CC	CC	CC	CC	CC	TC	CC	---
AX-109518686	chr1A	510104330	510104400	CC	CC	CC	CC	CC	CC	CC	CC	CC	CC	---	---	---	GG	---	CC	---	CC
AX-108726928	chr1A	510290323	510290393	GG	GG	GG	GG	GG	GG	GG	GG	GG	GG	GG	GG	GG	AA	GG	GG	GG	GG
AX-108913710	chr1A	510296498	510296568	TT	TT	TT	TT	TT	TT	TT	TT	TT	TC	CC	CC	CC	CC	CC	---	TT	TT
AX-110535560	chr1A	510341626	510341696	AA	AA	AA	AA	AA	AA	AA	AA	AA	---	CC	CC	CC	CC	CC	---	AC	---
AX-109404607	chr1A	510344254	510344324	GG	GG	GG	GG	GG	GG	GG	GG	GG	GG	GG	GG	GG	TT	GG	GG	---	GG
AX-110622943	chr1A	510352254	510352324	GG	GG	GG	GG	GG	GG	GG	GG	GG	GG	GG	GG	GG	AA	GG	AG	AA	AA
AX-110421994	chr1A	510396469	510396539	TT	TT	TT	TT	TT	TT	TT	TT	TT	AT	AA	AA	AA	AA	AA	---	AT	AA
AX-111524059	chr1A	510442958	510443028	TT	TT	TT	TT	TT	TT	TT	TT	TT	TC	CC	CC	CC	CC	CC	---	TC	TC
AX-111643857	chr1A	510448017	510448087	GG	GG	GG	GG	GG	GG	GG	GG	GG	TG	TT	TT	TT	TT	TT	GG	GG	GG
AX-111620282	chr1A	510451232	510451302	AA	AA	AA	AA	AA	AA	AA	AA	---	AA	AA	AA	AA	GG	AA	---	GG	AA
AX-109454021	chr1A	510688604	510688674	TT	TT	TT	TT	TT	TT	TT	TT	TT	---	GG	GG	GG	GG	GG	TT	TT	TG
AX-109964270	chr1A	510711430	510711500	TT	TT	TT	TT	TT	TT	TT	TT	TT	TT	GG	GG	GG	GG	GG	---	GG	GG
AX-108881024	chr1A	510758876	510758946	CC	CC	CC	CC	CC	CC	CC	CC	CC	TC	TT	TT	TT	TT	TT	TT	TC	TT
AX-108902435	chr1A	510800871	510800941	AA	AA	AA	AA	AA	AA	AA	AA	AA	AG	GG	GG	GG	GG	GG	GG	GG	GG
AX-109351333	chr1A	510805968	510806038	TT	TT	TT	TT	TT	TT	TT	TT	TT	TT	CC	CC	CC	CC	CC	TC	CC	CC
AX-109365980	chr1A	510825984	510826054	TT	TT	TT	TT	TT	TT	TT	TT	TT	TT	TT	TT	TT	CC	TT	TT	TT	TC
AX-111835313	chr1A	510850578	510850648	GG	GG	GG	GG	GG	GG	GG	GG	GG	GG	GG	GG	GG	AA	GG	AG	AG	AA
AX-110925138	chr1A	510852692	510852762	AA	AA	AA	AA	AA	AA	AA	AA	AA	AA	AA	AA	AA	GG	AA	---	AG	AG
AX-111092912	chr1A	510904094	510904164	CC	CC	CC	CC	CC	CC	CC	CC	CC	CC	CC	CC	CC	AA	CC	AC	AA	AA
AX-110366134	chr1A	510937319	510937389	GG	GG	GG	GG	GG	GG	GG	GG	GG	GG	GG	GG	GG	TT	GG	GG	TG	TG
AX-111501752	chr1A	510940031	510940101	CC	CC	CC	CC	CC	CC	CC	CC	CC	CG	GG	GG	GG	GG	GG	---	CG	CG
AX-109335303	chr1A	510988465	510988535	TT	TT	TT	TT	TT	TT	TT	TT	TT	TT	TT	TT	TT	CC	TT	TT	TT	TC
AX-89412085	chr1A	510998568	510998638	CC	CC	CC	CC	CC	CC	CC	CC	CC	CC	CC	CC	CC	---	CC	---	CC	CC
AX-108790622	chr1A	511001729	511001799	TT	TT	TT	TT	TT	TT	TT	TT	TT	TT	CC	CC	CC	CC	CC	CC	---	---
AX-110364500	chr1A	511007466	511007536	CC	CC	CC	CC	CC	CC	CC	CC	CC	TC	TT	TT	TT	TT	TT	TT	TT	---
AX-110044069	chr1A	511013648	511013718	GG	GG	GG	GG	GG	GG	GG	GG	GG	---	AA	AA	AA	AA	AA	AA	AA	AA
AX-109903085	chr1A	511098496	511098566	GG	GG	GG	GG	GG	GG	GG	---	GG	GG	GG	GG	GG	AA	GG	AG	GG	GG
AX-110527550	chr1A	511101674	511101744	TT	TT	TT	TT	TT	TT	TT	TT	TT	TC	CC	CC	CC	CC	CC	---	CC	CC
AX-109882371	chr1A	511120304	511120374	CC	CC	CC	CC	CC	CC	CC	CC	CC	CC	CC	CC	CC	TT	CC	TC	CC	CC
AX-109306262	chr1A	511143672	511143742	AA	AA	AA	AA	AA	AA	AA	AA	---	AA	CC	CC	CC	CC	CC	AC	AA	AC
AX-110995157	chr1A	511155240	511155310	GG	GG	GG	GG	GG	GG	GG	GG	GG	AA	AA	AA	AA	AA	AA	GG	GG	GG
AX-108898845	chr1A	511239674	511239744	AA	AA	AA	AA	AA	AA	AA	AA	AA	AC	CC	CC	CC	CC	CC	CC	CC	CC
AX-111671181	chr1A	511249941	511250011	TT	TT	TT	TT	TT	TT	TT	TT	TT	TC	CC	CC	CC	CC	CC	TT	---	TT
AX-109869264	chr1A	511252371	511252441	GG	GG	GG	GG	GG	GG	GG	GG	GG	GG	GG	GG	GG	AA	GG	AG	GG	GG
AX-111031603	chr1A	511269746	511269816	GG	GG	GG	GG	GG	GG	GG	GG	GG	GG	GG	GG	GG	AA	GG	GG	AG	GG
AX-108864657	chr1A	511391663	511391733	CC	CC	CC	CC	CC	CC	CC	CC	CC	CC	CC	CC	CC	TT	TC	CC	CC	---
AX-109870507	chr1A	511406816	511406886	CC	CC	CC	CC	CC	CC	CC	CC	CC	CC	CC	CC	CC	TT	CC	TT	---	TT
AX-109412346	chr1A	511414090	511414160	GG	GG	GG	GG	GG	GG	GG	GG	GG	GG	GG	GG	GG	AA	GG	---	AA	AA
AX-109421152	chr1A	511449091	511449161	CC	CC	CC	CC	CC	CC	CC	CC	CC	CC	CC	CC	CC	TT	CC	---	TC	TC
AX-109368628	chr1A	511480494	511480564	---	AA	AA	AA	AA	AA	AA	AA	AA	AA	AA	AA	AA	GG	AA	---	AG	GG
AX-110485750	chr1A	511487134	511487204	CC	CC	CC	CC	CC	CC	CC	CC	CC	CC	CC	CC	CC	TT	CC	---	TT	TT
AX-108920635	chr1A	511492718	511492788	GG	GG	GG	GG	GG	GG	GG	GG	GG	GG	GG	GG	GG	AA	GG	AA	---	AA
AX-110370624	chr1A	511599359	511599429	CC	CC	CC	CC	CC	CC	CC	CC	CC	CC	CC	CC	CC	TT	CC	TT	TT	CC
AX-109421021	chr1A	511612961	511613031	GG	GG	GG	GG	GG	GG	GG	GG	GG	GG	GG	GG	GG	AA	GG	AA	AA	AA
AX-110565611	chr1A	511619198	511619268	AA	AA	AA	AA	AA	AA	AA	AA	AA	AA	AA	AA	AA	GG	AA	AG	---	GG
AX-110945419	chr1A	511624257	511624327	TT	TT	TT	TT	TT	TT	TT	TT	TT	TT	TT	TT	TT	CC	TT	---	TT	TT
AX-109321208	chr1A	511717077	511717147	TT	TT	TT	TT	TT	TT	TT	TT	TT	TT	TT	TT	TT	GG	TT	GG	GG	TG
AX-110430171	chr1A	511774928	511774998	GG	GG	GG	GG	GG	GG	GG	GG	GG	GG	GG	GG	GG	AA	GG	---	AA	AG
AX-110172267	chr1A	512008147	512008217	TT	TT	TT	TT	TT	TT	TT	TT	TT	TT	TT	TT	TT	---	TT	TT	TT	TT
AX-110670877	chr1A	512039517	512039587	CC	CC	CC	CC	CC	CC	CC	CC	CC	CC	CC	CC	CC	AA	CC	CC	---	AA
AX-109323832	chr1A	512247589	512247659	CC	CC	CC	CC	CC	CC	CC	CC	CC	CC	CC	CC	CC	TT	CC	---	TC	CC
AX-110948728	chr1A	512280537	512280607	AA	AA	AA	AA	AA	AA	AA	AA	AA	AA	AA	AA	AA	GG	AA	GG	GG	---
AX-109095591	chr1A	512296279	512296349	AA	AA	AA	AA	AA	AA	AA	AA	AA	AA	AA	AA	AA	CC	AA	CC	CC	AC
AX-109465131	chr1A	512367074	512367144	AA	AA	AA	AA	AA	AA	AA	AA	AA	AA	AA	AA	AA	GG	AA	---	GG	---
AX-109448640	chr1A	512415020	512415090	GG	GG	GG	GG	GG	GG	GG	GG	GG	GG	GG	GG	GG	AA	GG	AG	AA	AA
AX-110592362	chr1A	512441971	512442041	TT	TT	TT	TT	TT	TT	TT	TT	TT	TT	TT	TT	TT	CC	TT	CC	CC	CC
AX-110057101	chr1A	512454051	512454121	CC	CC	CC	CC	CC	CC	CC	CC	CC	CC	CC	CC	CC	TT	CC	TC	TC	TC
AX-109388069	chr1A	512463023	512463093	TT	TT	TT	TT	TT	TT	TT	TT	TT	TT	TT	TT	TT	CC	TT	TT	TT	TT
AX-109062393	chr1A	512474608	512474678	CC	CC	CC	CC	CC	TT	TT	TT	TT	TC	TT	TT	TT	CC	TT	CC	CC	TT
AX-109337857	chr1A	512557334	512557404	CC	CC	CC	CC	CC	TT	TT	TT	TT	TC	TT	TT	TT	CC	TT	---	TC	TC
AX-111552141	chr1A	512622790	512622860	CC	CC	CC	CC	---	TT	TT	TT	TT	TC	TT	TT	TT	TC	TT	TT	TC	TC
AX-110424576	chr1A	512636225	512636295	CC	CC	CC	CC	CC	TT	TT	TT	TT	TC	TT	TT	TT	CC	TT	CC	CC	CC
AX-111456530	chr1A	512669350	512669420	CC	CC	CC	CC	CC	TT	TT	TT	TT	TC	TT	TT	TT	CC	TT	---	CC	---
AX-109883147	chr1A	512856235	512856305	GG	GG	GG	GG	GG	TT	TT	TT	TT	GG	TT	TT	TT	GG	TT	---	TG	TG
AX-109345385	chr1A	512870734	512870804	CC	CC	CC	CC	CC	TT	TT	TT	TT	TC	TT	TT	TT	CC	TT	---	CC	CC
AX-111489584	chr1A	512996333	512996403	GG	GG	GG	GG	GG	AA	AA	AA	AA	AG	AA	AA	AA	GG	AA	GG	GG	GG
AX-111018634	chr1A	513008640	513008710	GG	GG	GG	GG	GG	AA	AA	AA	AA	---	AA	AA	AA	GG	AA	GG	GG	GG
AX-109894911	chr1A	513119895	513119965	AA	AA	AA	AA	AA	GG	GG	GG	GG	---	GG	GG	GG	AA	GG	AG	GG	GG
AX-109864955	chr1A	513168468	513168538	CC	CC	CC	CC	CC	TT	TT	TT	TT	TC	TT	TT	TT	CC	TT	CC	CC	CC
AX-109940978	chr1A	513273583	513273653	AA	AA	AA	AA	AA	GG	GG	GG	GG	AG	GG	GG	GG	AA	GG	---	AG	GG
AX-108906570	chr1A	513362250	513362320	TT	TT	TT	TT	TT	CC	CC	CC	CC	TC	CC	CC	CC	TT	CC	---	TC	TT
AX-109626482	chr1A	513367850	513367920	TT	TT	TT	TT	TT	GG	GG	GG	GG	TG	GG	GG	GG	TT	GG	TG	TG	TG
AX-110044222	chr1A	513383717	513383787	TT	TT	TT	TT	TC	CC	CC	CC	CC	TC	CC	CC	CC	TT	CC	TT	TT	TT
AX-110983052	chr1A	513427530	513427600	CC	CC	CC	CC	CC	TT	TT	TT	TT	TC	TT	TT	TT	CC	TT	CC	CC	CC
AX-108801005	chr1A	513466006	513466076	CC	CC	CC	CC	CC	AA	AA	AA	AA	AC	AA	AA	AA	CC	AA	---	CC	---
AX-111582185	chr1A	513530663	513530733	CC	CC	CC	CC	CC	TT	TT	TT	TT	TC	TT	TT	TT	CC	TT	---	TT	CC
AX-111130454	chr1A	513569520	513569590	TT	TT	TT	TT	TT	CC	CC	CC	CC	TC	CC	CC	CC	TT	CC	TC	CC	CC
AX-111140737	chr1A	513573362	513573432	AA	AA	AA	AA	AA	GG	GG	GG	GG	AG	GG	GG	GG	AA	GG	AG	AA	AA
AX-110453536	chr1A	513588320	513588390	AA	AA	AA	AA	AA	GG	GG	GG	GG	AG	GG	GG	GG	AA	GG	---	GG	GG
AX-110911310	chr1A	513629588	513629658	AA	AA	AA	AA	AA	CC	CC	CC	CC	AC	CC	CC	CC	AA	CC	---	---	AC
AX-111693554	chr1A	513640629	513640699	AA	AA	AA	AA	AA	AA	AA	AA	AA	AA	AA	AA	AA	GG	AA	---	GG	GG
AX-108867098	chr1A	513717222	513717292	GG	GG	GG	GG	GG	GG	GG	GG	GG	GG	GG	GG	GG	CC	GG	---	CC	CC
AX-110459589	chr1A	513725937	513726007	AA	AA	AA	AA	AA	AA	AA	AA	AA	AA	AA	AA	AA	GG	AA	AA	AA	AA
AX-111734804	chr1A	513735428	513735498	GG	GG	GG	GG	GG	GG	GG	GG	GG	GG	GG	GG	GG	AA	GG	AA	AA	GG
AX-109822323	chr1A	513750922	513750992	CC	CC	CC	CC	CC	CC	CC	CC	CC	CC	CC	CC	CC	TT	CC	CC	---	CC
AX-110121885	chr1A	513843360	513843430	TT	TT	TT	TT	TT	TT	TT	TT	TT	TT	TT	TT	TT	CC	TT	TC	---	CC
AX-109877312	chr1A	513854939	513855009	TT	TT	TT	TT	TT	TT	TT	TT	TT	TT	TT	TT	TT	CC	TT	CC	CC	CC
AX-109326813	chr1A	513859578	513859648	TT	TT	TT	TT	TT	TT	TT	TT	TT	TT	TT	TT	TT	CC	TT	CC	CC	CC
AX-109941876	chr1A	513884474	513884544	GG	GG	GG	GG	GG	GG	GG	GG	GG	GG	GG	GG	GG	AA	GG	GG	GG	GG
AX-111611028	chr1A	513888893	513888963	CC	CC	CC	CC	CC	CC	CC	CC	CC	CC	CC	CC	CC	TT	CC	TT	CC	CC
AX-110595621	chr1A	513896866	513896936	TT	TT	TT	TT	TT	TT	TT	TT	TT	TT	TT	TT	TT	CC	TT	TC	TT	TT
AX-110989752	chr1A	513904271	513904341	GG	GG	GG	GG	GG	GG	GG	GG	GG	GG	GG	GG	GG	CC	GG	CG	---	---
AX-111101980	chr1A	513928876	513928946	TT	TT	TT	TT	TT	TT	TT	TT	TT	TT	TT	TT	TT	CC	TT	TC	TC	---
AX-109514069	chr1A	514031225	514031295	GG	GG	GG	GG	GG	GG	GG	GG	GG	GG	GG	GG	GG	AA	GG	AA	AG	AA
AX-109320444	chr1A	514041182	514041252	AA	AA	AA	AA	AA	AA	AA	AA	AA	AA	AA	AA	AA	GG	AA	GG	GG	AG
AX-109291459	chr1A	514051870	514051940	CC	CC	CC	CC	CC	CC	CC	CC	CC	CC	CC	CC	CC	TT	CC	CC	CC	TC
AX-111060515	chr1A	514057815	514057885	AA	AA	AA	AA	AA	AA	AA	AA	AA	AA	AA	AA	AA	CC	AA	---	CC	CC
AX-110533320	chr1A	514087485	514087555	AA	AA	AA	AA	AA	AA	AA	AA	AA	AA	AA	AA	AA	GG	AA	GG	GG	GG
AX-111484220	chr1A	514089699	514089769	GG	GG	GG	GG	GG	GG	GG	GG	GG	GG	GG	GG	GG	GG	GG	---	CG	CG
AX-110671993	chr1A	514100910	514100980	GG	GG	GG	GG	GG	GG	GG	GG	GG	GG	GG	GG	GG	AA	GG	---	---	---
AX-109354879	chr1A	514117863	514117933	GG	GG	GG	GG	GG	GG	GG	GG	GG	GG	GG	GG	GG	AA	GG	---	GG	AG
AX-110943566	chr1A	514125960	514126030	CC	CC	CC	CC	CC	CC	CC	CC	CC	CC	CC	CC	CC	AA	CC	---	CC	CC
AX-110388843	chr1A	514128934	514129004	CC	CC	CC	CC	CC	CC	CC	CC	CC	CC	CC	CC	CC	TT	CC	---	CC	CC
AX-86172240	chr1A	514136013	514136083	AA	AA	AA	AA	AA	AA	AA	AA	AA	AA	AA	AA	AA	GG	AA	GG	GG	---
AX-111106193	chr1A	514192701	514192771	CC	CC	CC	CC	CC	CC	CC	CC	CC	CC	CC	CC	CC	AA	CC	AC	---	CC
AX-111757297	chr1A	514255726	514255796	GG	GG	GG	GG	GG	GG	GG	GG	GG	GG	GG	GG	GG	CC	GG	---	GG	---
AX-108786177	chr1A	514260101	514260171	TT	TT	TT	TT	TT	TT	TT	TT	TT	TT	TT	TT	TT	TT	TT	---	TC	TC
AX-109417723	chr1A	514270617	514270687	CC	CC	CC	CC	CC	CC	CC	CC	CC	CC	CC	CC	CC	TT	CC	---	---	---
AX-111451910	chr1A	514317419	514317489	AA	AA	AA	AA	AA	AA	AA	AA	AA	AA	AA	AA	AA	GG	AA	AG	AG	---
AX-109048694	chr1A	514336673	514336743	CC	CC	CC	CC	CC	CC	CC	CC	CC	CC	CC	CC	CC	TT	CC	TT	TT	TT
AX-110127899	chr1A	514534305	514534375	GG	GG	GG	GG	GG	GG	GG	GG	GG	GG	GG	GG	GG	AA	GG	AG	GG	AG
AX-108914408	chr1A	514555103	514555173	AA	AA	AA	AA	AA	AA	AA	AA	AA	AA	AA	AA	AA	CC	AA	AC	AC	CC
AX-111118068	chr1A	514565600	514565670	AA	AA	AA	AA	AA	AA	AA	AA	AA	AA	AA	AA	---	GG	AA	AG	---	AG
AX-110603804	chr1A	514570473	514570543	GG	GG	GG	GG	GG	GG	GG	GG	GG	GG	GG	GG	GG	TT	GG	---	---	GG
AX-110447358	chr1A	514634686	514634756	GG	GG	GG	GG	GG	GG	GG	GG	GG	GG	GG	GG	GG	AA	GG	GG	GG	---
AX-111465033	chr1A	514638025	514638095	TT	TT	TT	TT	TT	TT	TT	TT	TT	TT	---	TT	TT	CC	TT	TC	---	TT
AX-108814432	chr1A	514662114	514662184	GG	GG	GG	GG	GG	GG	GG	GG	GG	GG	GG	GG	GG	AA	GG	AG	AG	---
AX-110954399	chr1A	514668812	514668882	TT	TT	TT	TT	TT	TT	TT	TT	TT	TT	TT	TT	TT	CC	TT	CC	CC	CC
AX-111131081	chr1A	514676207	514676277	AA	AA	AA	AA	AA	AA	AA	AA	AA	AA	AA	AA	AA	GG	AA	GG	GG	GG
AX-110611419	chr1A	514695408	514695478	TT	TT	TT	TT	TT	TT	TT	TT	TT	TT	TT	TT	TT	CC	TT	---	---	TC
AX-109852682	chr1A	515287889	515287959	AA	AA	AA	AA	AA	AA	AA	AA	AA	AA	AA	AA	AA	GG	AA	AA	---	AA
AX-109905829	chr1A	515549297	515549367	AA	AA	AA	AA	AA	AA	AA	AA	AA	AA	AA	AA	AA	GG	AA	AA	AA	AA
AX-109377040	chr1A	515556233	515556303	CC	CC	CC	CC	CC	CC	CC	CC	CC	CC	CC	CC	CC	TT	CC	CC	TC	TC
AX-111587201	chr1A	515590818	515590888	GG	GG	GG	GG	GG	GG	GG	GG	---	GG	GG	GG	GG	CC	GG	CC	CC	CC
AX-110910072	chr1A	515593208	515593278	CC	CC	CC	CC	CC	CC	CC	CC	CC	CC	CC	CC	CC	AA	CC	AC	CC	CC
AX-111590181	chr1A	515596766	515596836	CC	CC	CC	CC	CC	CG	CC	CC	CC	CC	CC	CC	CC	GG	CC	GG	GG	GG
AX-110037641	chr1A	515639567	515639637	GG	GG	---	GG	GG	GG	GG	GG	GG	GG	GG	GG	GG	CC	GG	---	CG	CG
AX-108765324	chr1A	515649856	515649926	CC	CC	CC	CC	CC	CC	CC	CC	CC	CC	CC	CC	CC	TT	CC	CC	CC	CC
AX-110423757	chr1A	515759754	515759824	AA	AA	AA	AA	AA	AA	AA	AA	AA	AA	AA	AA	AA	GG	AA	AA	---	AA
AX-110540781	chr1A	515790462	515790532	GG	GG	GG	GG	GG	GG	GG	GG	GG	GG	GG	GG	GG	TT	GG	---	TT	GG
AX-110122232	chr1A	515797549	515797619	GG	GG	GG	GG	GG	GG	GG	GG	GG	GG	GG	GG	GG	AA	GG	GG	GG	GG
AX-110997024	chr1A	515836534	515836604	CC	CC	CC	CC	CC	CC	CC	CC	CC	CC	CC	CC	CC	TT	CC	CC	TT	CC
AX-111600398	chr1A	515859834	515859904	AA	AA	AA	AA	AA	AA	AA	AA	AA	AA	AA	AA	AA	GG	AA	---	AG	AG
AX-111663419	chr1A	515875267	515875337	GG	GG	GG	GG	GG	GG	GG	GG	GG	GG	GG	GG	GG	AA	GG	AA	AA	AA
AX-110546430	chr1A	515941266	515941336	TT	TT	TT	TT	TT	TT	TT	TT	TT	TT	TT	TT	TT	AA	TT	---	AT	TT
AX-110016390	chr1A	515955211	515955281	AA	AA	AA	AA	AA	AA	AA	AA	AA	AA	AA	AA	AA	CC	AA	AC	AC	AC
AX-110513734	chr1A	516012760	516012830	GG	GG	GG	GG	GG	GG	GG	GG	GG	GG	GG	GG	GG	CC	GG	GG	GG	CG
AX-109827001	chr1A	516040445	516040515	CC	CC	CC	CC	CC	CC	CC	CC	CC	CC	CC	CC	CC	TT	CC	CC	CC	CC
AX-108860440	chr1A	516049524	516049594	CC	CC	CC	CC	CC	CC	CC	CC	CC	CC	CC	CC	CC	TT	CC	CC	CC	CC
AX-111680781	chr1A	516072819	516072889	GG	GG	GG	GG	GG	GG	GG	GG	GG	GG	GG	GG	GG	TT	GG	GG	GG	GG
AX-110058285	chr1A	516357264	516357334	TT	TT	TT	TT	TT	TT	TT	TT	TT	TT	TT	TT	TT	CC	TT	---	TT	TT
AX-109269923	chr1A	516370870	516370940	AA	AA	AA	AA	AA	AA	AA	AA	AA	AA	AA	AA	AA	GG	AA	GG	GG	---
AX-111523929	chr1A	516381475	516381545	TT	TT	TT	TT	TT	TT	TT	TT	TT	TT	TT	TT	TT	AA	TT	---	---	TT
AX-110076355	chr1A	516431094	516431164	GG	GG	GG	GG	GG	GG	AG	GG	GG	GG	GG	GG	GG	AA	---	AG	GG	AA
AX-109904229	chr1A	516450349	516450419	AA	AA	AA	AA	AA	AA	AA	AA	AA	AA	AA	AA	AA	GG	AA	---	AG	AG
AX-109299945	chr1A	516541071	516541141	CC	CC	CC	CC	CC	CC	CC	CC	CC	CC	CC	CC	CC	TT	CC	TC	---	TC
AX-111522447	chr1A	516561655	516561725	AA	AA	AA	AA	AA	AA	AA	AA	AA	AA	AA	AA	AA	GG	AA	---	AA	AG
AX-111149806	chr1A	516581302	516581372	AA	AA	AA	AA	AA	AA	AA	AA	AA	AA	AA	AA	AA	GG	AA	---	---	AA
AX-109986210	chr1A	516585937	516586007	TT	TT	TT	TT	TT	TT	TT	TT	TT	TT	TT	TT	TT	TT	TT	---	CC	---
AX-109902402	chr1A	516644685	516644755	GG	GG	GG	GG	GG	GG	GG	GG	GG	GG	GG	GG	GG	AA	GG	---	GG	GG
AX-111160657	chr1A	516713163	516713233	CC	CC	CC	CC	CC	CC	CC	CC	CC	CC	CC	CC	CC	CC	CC	AA	AA	CC
AX-109272113	chr1A	516763913	516763983	AA	AA	AA	AA	AA	AA	AA	AA	AA	AA	AA	AA	AA	AA	AA	---	AG	---
AX-108814409	chr1A	516783842	516783912	GG	GG	GG	GG	GG	GG	GG	GG	GG	GG	GG	GG	GG	GG	GG	---	AG	---
AX-111126727	chr1A	517070424	517070494	AG	AG	AG	---	AG	---	---	---	GG	AG	---	AG	---	AA	AG	AG	AG	GG
AX-111616300	chr1A	517100271	517100341	GG	GG	GG	GG	GG	GG	GG	GG	GG	GG	GG	GG	GG	AA	GG	GG	---	GG
AX-108750231	chr1A	517122037	517122107	GG	GG	GG	GG	GG	GG	GG	---	GG	GG	GG	GG	GG	CC	GG	---	CC	CC
AX-109598421	chr1A	517146031	517146101	TT	TT	TT	TT	TT	TT	TT	TT	TT	TT	TT	TT	TT	CC	TT	---	TC	TT
AX-108738272	chr1A	517182520	517182590	TT	TT	TT	TT	TT	TT	TT	TT	TT	TT	TT	TT	TT	CC	TT	---	---	---
AX-111045651	chr1A	517387321	517387391	CC	CC	CC	CC	CC	CC	CC	CC	CC	CC	CC	CC	CC	CC	CC	TC	---	---
AX-109281194	chr1A	517397250	517397320	GG	GG	GG	GG	GG	GG	GG	GG	GG	GG	GG	GG	GG	GG	GG	TG	TT	TT
AX-109355072	chr1A	517417785	517417855	AA	AA	AA	AA	AA	AA	AA	AA	AA	AA	AA	AA	AA	AA	AA	---	AT	AT
AX-108978418	chr1A	517507862	517507932	CC	CC	CC	CC	CC	CC	CC	CC	CC	CC	CC	CC	CC	CC	CC	---	TC	CC
AX-109341366	chr1A	517703307	517703377	TT	TT	TT	TT	TT	TT	TT	TT	TT	TT	TT	TT	TT	TT	TT	TT	TT	TT
AX-110443157	chr1A	518066818	518066888	AA	AA	AA	AA	AA	AA	AA	AA	AA	AA	AA	AA	AA	AA	AA	AA	---	CC
AX-109290052	chr1A	518082614	518082684	GG	GG	GG	GG	GG	GG	GG	GG	GG	GG	GG	GG	GG	GG	GG	---	TT	TT
AX-109456415	chr1A	518444309	518444379	AA	AA	AA	AA	AA	AA	AA	AA	AA	AA	AA	AA	AA	AA	AA	---	AG	AG
AX-110395979	chr1A	518505143	518505213	CC	CC	CC	CC	CC	CC	CC	CC	CC	CC	CC	CC	CC	CC	CC	---	CC	TC
AX-109856438	chr1A	518773366	518773436	CC	CC	CC	CC	CC	CC	CC	CC	CC	CC	CC	CC	CC	CC	CC	---	TT	TT
AX-109454533	chr1A	519263516	519263586	CC	CC	CC	CC	CC	CC	CC	CC	CC	CC	CC	CC	CC	CC	CC	---	CC	CG
AX-89423498	chr1A	519267170	519267240	AA	AA	AA	AA	AA	AA	AA	AA	AA	AA	AA	AA	AA	AA	AA	---	GG	GG
AX-110937281	chr1A	519626914	519626984	TT	TT	TT	TT	TT	TT	TT	TT	TT	TT	TT	TT	TT	TT	TT	---	TT	TT
AX-110556753	chr1A	519632508	519632578	CC	CC	CC	CC	CC	CC	CC	CC	CC	CC	CC	CC	CC	CC	CC	---	TC	TC
AX-110099417	chr1A	519681800	519681870	AA	AA	AA	AA	AA	AA	AA	AA	AA	AA	AA	AA	AA	---	AA	---	AT	TT
AX-109400055	chr1A	519816557	519816627	AA	AA	AA	AA	AA	AA	AA	AA	AA	AA	AA	AA	AA	AA	AA	AG	---	GG
AX-109357178	chr1A	519891204	519891274	AA	AA	AA	AA	AA	AA	AA	AA	AA	AA	AA	AA	AA	AA	AA	---	---	CC
AX-111045044	chr1A	519905735	519905805	CC	CC	CC	CC	CC	CC	CC	CC	CC	CC	CC	CC	CC	CC	CC	CC	CC	CC
AX-110659236	chr1A	519964318	519964388	CC	CC	CC	CC	CC	CC	CC	CC	CC	CC	CC	CC	CC	CC	CC	TC	TC	CC
AX-110462513	chr1A	520118674	520118744	GG	GG	GG	GG	GG	GG	GG	GG	GG	GG	GG	GG	GG	GG	---	---	GG	GG
AX-108844886	chr1A	520122930	520123000	TT	TT	TT	TT	TT	TT	TT	TT	TT	TT	TT	TT	TT	TT	TT	---	---	CC
AX-109427254	chr1A	520344153	520344223	CC	CC	CC	CC	CC	CC	CC	CC	CC	CC	CC	CC	CC	CC	CC	---	CC	CC
AX-111505195	chr1A	520355430	520355500	TT	TT	TT	TT	TT	TT	TT	TT	TT	TT	TT	TT	TT	TT	TT	GG	GG	GG
AX-109873900	chr1A	520409488	520409558	TT	TT	TT	TT	TT	TT	TT	TT	TT	TT	TT	TT	TT	TT	TT	CC	TC	CC
AX-110995984	chr1A	520418039	520418109	TT	TT	TT	TT	TT	TT	TT	TT	TT	TT	TT	TT	TT	CC	TT	---	TC	TC
AX-111453167	chr1A	520578517	520578587	TT	TT	TT	TT	TT	TT	TT	TT	TT	TT	TT	TT	TT	TT	TT	TC	TC	TC
AX-109603005	chr1A	520605880	520605950	CC	CC	CC	CC	CC	CC	CC	CC	CC	CC	CC	CC	CC	---	CC	---	TT	CC
AX-109926186	chr1A	521236410	521236480	GG	GG	CC	CC	CC	CC	CC	CC	CC	CC	CC	GG	CC	GG	CC	CG	CC	CC
AX-110396621	chr1A	521253207	521253277	AA	AA	AA	AA	AA	AA	AA	AA	AA	AA	AA	AA	AA	GG	AA	GG	GG	GG
AX-108824021	chr1A	521293575	521293645	TT	TT	TT	TT	TT	TT	TT	TT	TT	TT	TT	TT	TT	CC	TT	CC	CC	TC
AX-109274407	chr1A	521841928	521841998	GG	GG	GG	GG	GG	GG	GG	GG	GG	GG	GG	GG	GG	GG	GG	AA	AG	AG
AX-109859361	chr1A	521901722	521901792	CC	CC	CC	CC	CC	CC	CC	CC	CC	CC	CC	CC	CC	CC	CC	---	TT	---
AX-109460135	chr1A	521909921	521909991	GG	GG	GG	GG	GG	GG	GG	GG	GG	GG	GG	GG	GG	GG	GG	AG	GG	GG
AX-109480654	chr1A	521929028	521929098	CC	CC	CC	CC	CC	CC	CC	CC	CC	CC	CC	CC	CC	CC	CC	---	TT	TT
AX-109291705	chr1A	521943229	521943299	CC	CC	CC	CC	CC	CC	CC	CC	CC	CC	CC	CC	CC	CC	CC	CC	TC	TC
AX-110971776	chr1A	521948085	521948155	CC	CC	CC	CC	CC	CC	CC	CC	CC	CC	CC	CC	CC	CC	CC	---	TC	---
AX-109385673	chr1A	521975839	521975909	GG	GG	GG	GG	GG	GG	GG	GG	GG	GG	GG	GG	GG	GG	GG	GG	GG	GG
AX-109836653	chr1A	521987237	521987307	GG	GG	GG	GG	GG	GG	GG	GG	GG	GG	GG	GG	GG	GG	GG	---	AG	---
AX-108786259	chr1A	522002909	522002979	CC	CC	CC	CC	CC	CC	CC	CC	CC	CC	CC	CC	CC	CC	CC	AC	CC	---
AX-110560002	chr1A	522124813	522124883	CC	CC	CC	CC	CC	CC	CC	CC	CC	CC	CC	CC	CC	CC	CC	---	TC	TC
AX-110597663	chr1A	522132035	522132105	AA	AA	AA	AA	AA	AA	AA	AA	AA	AA	AA	AA	AA	AA	AA	AA	AA	---
AX-111079826	chr1A	522149430	522149500	CC	CC	CC	CC	CC	CC	CC	CC	CC	CC	CC	CC	CC	CC	CC	---	CC	TT
AX-108931576	chr1A	522152646	522152716	TT	TT	TT	TT	TT	TT	TT	TT	TT	TT	TT	TT	TT	TT	TT	---	---	CC
AX-111539408	chr1A	522164821	522164891	TT	TT	TT	TT	TT	TT	TT	TT	TT	TT	TT	TT	TT	TT	TT	CC	CC	CC
AX-111761395	chr1A	522915052	522915122	TT	TT	TT	TT	TT	TT	TT	TT	TT	TT	TT	TT	TT	TT	TT	CC	CC	CC
AX-109425297	chr1A	523030608	523030678	TT	TT	TT	TT	TT	TT	TT	TT	TT	TT	TT	TT	TT	TT	TT	TC	CC	TC
AX-110026141	chr1A	524387390	524387460	TT	TT	TT	TT	TT	TT	TT	TT	TT	TT	TT	TT	TT	TT	TT	TG	GG	---
AX-109937019	chr1A	525123752	525123822	TT	TT	TT	TT	TT	TT	TT	TT	TT	TT	TT	TT	TT	TT	TT	---	TC	TC
AX-110589670	chr1A	526908580	526908650	AA	AA	AA	AA	AA	AA	AA	AA	AA	AA	AA	AA	AA	AA	AA	AG	GG	GG
AX-110981297	chr1A	527095453	527095523	CC	CC	CC	CC	CC	CC	CC	CC	CC	CC	CC	CC	CC	CC	CC	TC	---	TT
AX-111702009	chr1A	527392895	527392965	AA	AA	AA	AA	AA	AA	AA	AA	AA	AA	AA	AA	AA	AA	AA	---	AT	AT
AX-109994140	chr1A	527493413	527493483	TT	TT	TT	TT	TT	TT	TT	TT	TT	TT	TT	TT	TT	TT	TT	---	GG	TG
AX-111128415	chr1A	527737993	527738063	GG	GG	GG	GG	GG	GG	GG	GG	GG	GG	GG	GG	GG	GG	GG	---	AA	AA
AX-111511867	chr1A	527884664	527884734	TT	TT	TT	TT	TT	TT	TT	TT	TT	TT	TT	TT	TT	TT	TT	GG	TG	TG
AX-110122042	chr1A	528633604	528633674	TT	TT	TT	TT	TT	TT	TT	TT	TT	TT	TT	TT	TT	TT	TT	TC	CC	CC
AX-110049263	chr1A	529255749	529255819	TT	TT	TT	TT	TT	TT	TT	TT	TT	TT	TT	TT	TT	TT	TT	TC	CC	---
AX-110145411	chr1A	529425141	529425211	CC	CC	CC	CC	CC	CC	CC	CC	CC	CC	CC	CC	CC	CC	CC	AC	AC	CC
AX-111013094	chr1A	529455252	529455322	AA	AA	AA	AA	AA	AA	AA	AA	AA	AA	AA	---	AA	AA	AA	GG	GG	GG
AX-109938803	chr1A	529583581	529583651	TT	TT	TT	TT	TT	TT	TT	TT	TT	TT	TT	TT	TT	TT	TT	CC	CC	CC
AX-109004702	chr1A	531059793	531059863	GG	GG	GG	GG	GG	GG	GG	GG	GG	GG	GG	GG	GG	GG	GG	AG	AG	AG
AX-94495502	chr1A	531230707	531230777	AA	AA	AA	AA	AA	---	---	---	---	---	---	---	AG	---	---	AA	AA	AA
AX-108963687	chr1A	531289988	531290058	TT	TT	TT	TT	TT	TT	TT	TT	TT	TT	TT	TT	TT	TT	TT	---	---	CC
[truncated: 49,160 more rows]
[truncated: 15 more columns]

## Sheet: Sheet5
AX-111091356	chr1A	437164287	437164357	AA	AA	AA	AA	AA	AA	AA	AA	AA	AA	CC	CC	CC	CC	AA	CC	CC	CC
AX-108731433	chr1A	451563899	451563969	AA	AA	AA	AA	AA	AA	AA	AA	AA	AA	CC	CC	CC	AA	AA	CC	---	AA
AX-109290513	chr1B	614809695	614809765	AA	AA	AA	AA	AA	AA	AA	AA	AA	AA	CC	CC	CC	AA	AA	CC	AC	AC

## Sheet: L1L2L3AS6
Table S1. The 240 SNP markers shared by Sub L-1, Sub L-2, Sub L-3 and As6 (*based on the IWGSC Chinese Spring reference sequences v1.0)
SNP codes	Chromosome	Physical position*	Probe sequences [SNP]	Sub L-1	Sub L-2	Sub L-3	AS6
AX-109527116	chr4B	652863	GCTACCTACCTAGCATCAATCAGTCAGGACTTCAG[A/G]AGTGGTCCATGTGTCGACCTCTCCGAGCATCATCA	GG	GG	GG	GG
AX-111707462	chr4B	1058142	CTCAGATGCTCTTCTTGTTTTTTAGGTCGCGGAAG[C/T]AGGAAGCGAGCGAGAGCAGCGTTTTGGCACCTAGG	CC	CC	CC	CC
AX-109852422	chr4B	1187907	TTGAAGTTGGGCGGGGTATATGAAGCTCTCCCACT[C/T]GCACGAATGTAGTATGGCTTTGAACACCGATTGAG	TT	TT	TT	TT
AX-111171165	chr4B	3859614	TGCACGGTAGTTCTCATCCTCATCATCTCCTCTGT[G/T]TACCTCTTAGGCCTCTTAGCCGATAGTCGTCGCAA	GG	GG	GG	GG
AX-108997475	chr4B	7036712	GGGGGGGTTGCACCAGGAGGACAACACCATGCCTC[A/G]CCCAACCGCAAGTGTAGGAATAAAAGCAGGCATGT	GG	GG	GG	GG
AX-108881020	chr4B	8412415	TTCTGCAAACGAAGCCCAAAATGTGGTGGTTTCTT[A/G]CAATTAACTCGAAGGAAAATACACCCACAGCTGCC	GG	GG	GG	GG
AX-111472806	chr4B	10435547	AACATTTCAAATTTCGAAATAGCAGATGTATCTTT[C/G]CTGACCTTGGCTATTTGGATTACTTTCATGCATGC	GG	GG	GG	GG
AX-109913880	chr4B	10512057	AACCAGTTAGTTACTGAAGGCTCTGGGCATCATTT[G/T]CCGTGTGTAACTAACCAGTCATTCATTGAAGATGG	GG	GG	GG	GG
AX-108789742	chr4B	13319788	TATTATGGAGCAGCCTTGTCACTATATAATCCATG[A/G]TGCACTGATTAGTGTACTCGTGCATAGAGGCTAGC	AA	AA	AA	AA
AX-110609762	chr4B	13392908	TGCGTTCCACTCAACTCTCTGCACGCAATTACGCT[C/T]GTACCCTATCCCTATCAGAAGAGCAATGACTTCTT	CC	CC	CC	CC
AX-109988646	chr4B	13584809	CGAAGACGAACTCTATTGAGAGGGGCTATGATCCG[G/T]ACTGCTAGATAAGTCTCGGTTATCATTCTCAGAGA	GG	GG	GG	GG
AX-110411201	chr4B	14103785	AATGTTCGGTAAAACTTGACAATGGGAAATAGTCC[G/T]GTCCATCGTTAGGTATGTGAATTCTCGCCTTTGAC	TT	TT	TT	TT
AX-110368216	chr4B	14165135	CTGAGAAAATGAAAGCATCTGCGGTCTATCCTAAA[G/T]GTGACTACACTATCTGTTTAGCGGGCAGAAAAATA	GG	GG	GG	GG
AX-109876993	chr4B	15929014	ATGGAATCTGAATATTTTATACTTTGACACACAGC[G/T]ATATTTTTCCCTGTCAGCCCGCACGGTGGTGGATG	TT	TT	TT	TT
AX-111632179	chr4B	18491403	GAGACTGAAGACGGTGCCGAACCTGAAGGTAAGGA[C/T]AATGAGAAGAATGATCCGCCTGAAGTTCGAGAAGA	TT	TT	TT	TT
AX-110031800	chr4B	33607495	GTATCTTACTTCATACCTGCTATTATACCCCAATG[C/T]TGATGATATATGGAGTATATTCCTCATGCCATGCT	CC	CC	CC	CC
AX-108766013	chr4B	37267639	TTTGGTTTTACAGTAAACATCTACAGGATCTGTTC[C/T]GCTGCTGTCCGGATGGTACCGTAAAACAGGTTTAA	CC	CC	CC	CC
AX-108823031	chr4B	37700884	CAAGAACAATCCATGGAAATAGGCACAAAGGTAGA[G/T]TTCTTCCAAAATCCAAGAGGAGATAAGGTCTGGAT	GG	GG	GG	GG
AX-109868698	chr4B	38456780	TTCGAACCTTAAGGGTCTGCCGGAACCCAACATCC[A/G]ACAGCAATATGTTTTGTCGAATAGTCAAATCGGCT	GG	GG	GG	GG
AX-109850058	chr4B	40904701	TACTACGCCTAGAGCTATTTAACAGCTCCCGCGTC[C/T]GTAGAATAACCATCGTTTAGAAGAAGTTGGGTTAG	CC	CC	CC	CC
AX-109954165	chr4B	43436408	GATTTTCACCTTTTCTTTTGACTAAATTTTCTTGC[A/G]TGGGGCACGATGACTAGTGGGCTCGCCGAAGCTTC	GG	GG	GG	GG
AX-94897619	chr4B	57280174	CCCAGTGCCTTCCAGTGCCATTAGTGCAGCCTCAG[A/C]CGAAATTATTGAATTCCATGAAGTGGATATTGTAA	CC	CC	CC	CC
AX-110469351	chr4B	59850541	CAAGTTTAGCAAGAGGAATTAAAACTTACCATCTC[C/G]TCTATGCCTGCGTGCAATGACCACCTTGCCTCGAG	CC	CC	CC	CC
AX-95116684	chr4B	60207636	ATCTGTTGTTTTTCACGTCATTCTGCTAGCCGGCT[A/G]CTGTTCACCTTAGATTTAGCAGAAGAAACGCTGAA	AA	AA	AA	AA
AX-86177214	chr4B	60542763	TGAAGCTCCTGAATCCAACACCAGGCCAACGCGTC[A/G]TGAAGATACCGAGGATAGGACAATTACAACGAGAG	GG	GG	GG	GG
AX-111478995	chr4B	60698950	TCATATGCCTCAGATGGCTCAGATACCGTTTGTGA[C/T]TTAACCAAGATTTTGTGGTTTCAAATTCAGTTGTC	TT	TT	TT	TT
AX-94590643	chr4B	62954569	TTCACTTAACAATACGCATGACTTTCTTTGATGAC[C/T]GACTAAAGAAGCTGCAATTGAATCAAAAGGCCGCC	TT	TT	TT	TT
AX-111557071	chr4B	62963612	AGATGATTGGATACTGACAGCAAAACGGAAAAAAT[A/G]TATCAGAAGACATGTCAATTGAGGCCTCGACTTAA	AA	AA	AA	AA
AX-109999569	chr4B	63121850	CGCCACATTAGCCTGGCCAATCAGAGGGTATGATC[C/T]GCTCATCCCTTGTTTACTAGTACCTGTGCTAGCCG	TT	TT	TT	TT
AX-108905343	chr4B	63762745	CTTGTTGTCATGCTTGTATGTTCCTCCCTTTACTA[A/C]TCCCTCTGTCCATAATATAAGACTTCATATCTGCC	CC	CC	CC	CC
AX-110608897	chr4B	63797469	GGCGTCGCGGCCAGGATTTGCATTGGTTACATGCT[A/G]GTGGTCGGAGTAGGGGCTCGCACAGGGGAGCACCA	GG	GG	GG	GG
AX-109918015	chr4B	68961573	CATTCTAGGCATAGCGTGGTAAGCTCAGTGGTGGG[C/T]TGCCTTGATCATTGAACCGGTAGCAATAAGACATA	TT	TT	TT	TT
AX-109872193	chr4B	69643831	GCCGTTACCTCTATTAACTTTCACTACCTGGTATG[C/T]CAGCGAGGCCGAGGCCGCACTCTCTTATTTTTAGG	CC	CC	CC	CC
AX-109325335	chr4B	71375174	AGCAGGGGTAGGGTTTTAAGGAGGACCTTAACCTG[G/T]GTAAATATGATCTCTTGCTTCCCCTTCAATCTACT	TT	TT	TT	TT
AX-109351375	chr4B	72715386	ATGTAGCCCACAGTCCTTAATACAATCTCTAAATT[A/C]TATCATATATTGTTCTGGCTTAGCATTGCCTCCTT	CC	CC	CC	CC
AX-111058643	chr4B	89944337	CTTCCACTATCCGGATACAAAGAAGAGGGATGTGT[A/G]ATGGCTTTTGATTCGTCATGTGGATGTCCAGACTC	GG	GG	GG	GG
AX-111829614	chr4B	91960196	ACAGCTTGGCGATTTTCCTTCATGCATATTGAGGG[C/G]TGGTGAACAACTACCTCTCGTCTTCCTTCCAGTGG	GG	GG	GG	GG
AX-111131024	chr4B	92464423	GGCTGCAGCGCGGGCTCACGGAGAAGTTGTTAACA[G/T]GAAACGATTTTGATATAACGGCTGCATTGAAGACG	GG	GG	GG	GG
AX-109962385	chr4B	93521554	CAGCTAAATGTAATCATAACTCAAAAGTAAAATCA[C/T]GAGAGAAACTCTATATGATGAATGTCTCTGGTAGT	CC	CC	CC	CC
AX-109617174	chr4B	93839263	TCTGCTCCGGATTGAGTCTCGGAGCAGCCGCAGGC[A/G]TGATCCCTCGAATACTATCTGATGGTAGATCTAAG	GG	GG	GG	GG
AX-111640981	chr4B	94557825	CAGACCTACTTGATCAAGTAAAAGTAATCTCTCAA[C/G]TGCGGGCGTGTCCACGTGGTACACATCTTGTGATG	GG	GG	GG	GG
AX-110489104	chr4B	96624370	ACAACCCATCGAATGGGTAAGTTGATTCTTTGTCA[A/C]CATTTATTTTTCCCTTATCCTTAGGATTTCAGTAA	CC	CC	CC	CC
AX-108911222	chr4B	96638019	AATCTGCACATATATACCAGCTAGGTAGATATAGC[A/G]AGCGTAAGAATCAGGAAGATTAACAATGGGGCTTA	GG	GG	GG	GG
AX-110594414	chr4B	99045727	CCTGTGACCACTGGATCTGGTGCGGCAACGCCTGT[C/T]TCTTCTCCAGGATCCTCTGCGACTAGCAAATCTGT	TT	TT	TT	TT
AX-110035470	chr4B	100244577	CACCGGAACACTGTTGCACCACTAGATCTGAGTTG[C/T]CGTAGCACAATATGCGTCAGATGCCGAGTTCCTTG	CC	CC	CC	CC
AX-111067987	chr4B	100317615	GTTTTTATGTTCCATGAATTTTACTTGCTTCAATG[C/T]AGGTTCCTGTTGGCAGTGATACAACTCAAGTCAAT	TT	TT	TT	TT
AX-110977144	chr4B	100468408	TGTGATTGACATCATTAATAAGAATCTGCATCTAA[C/T]GCTTCAGCTAATCGTGATGTCTATCTTGCTTCTTA	CC	CC	CC	CC
AX-111660960	chr4B	100840768	GTTGACCAATATATTTAGCCAAAGATCTGAAAAAC[C/G]AGTACCTTTGATATATTGTAGCATCGGTGGCGCTT	CC	CC	CC	CC
AX-110409840	chr4B	100940908	GCTCACCGGTGGGAAGTGTAAATTCAAGTGGAGTA[A/T]CATGTGCAAGCCAATGGACAAAGGCGGGCTGGACA	AA	AA	AA	AA
AX-110027654	chr4B	101019208	GGCGTGGTAGCAGAGATGGAGAAGGTGGAAGGACT[A/G]TTGAAGGATCTGTAGCTGTCGGACAAGGAGAATAA	GG	GG	GG	GG
AX-110937170	chr4B	101265833	ATATATTTATAAATCCTATGCAAACCACAAGCAAG[C/T]AGGAGTATCATGTTATAATCAAAATCCAATAAGGA	TT	TT	TT	TT
AX-108867435	chr4B	103696662	TCCTTTTGATCTGTATCTACTGCTATCTAAATCTT[A/G]TTATCTAGGTGCCAAAAGAATGTGCGCCGAGACGC	GG	GG	GG	GG
AX-111687531	chr4B	104263661	CTGCCACAGTGGCACACAAGAGGTGGAAAGTGCTA[C/T]AGTGGCAAGAGCTTATCATTGGTGTTACAGGAAAA	CC	CC	CC	CC
AX-110438522	chr4B	104788836	AGGAGGATGTGTCGTTGTATAGAATAGTAGTAGTC[A/G]CAGGGTCTACCATTTGTGCCCGTTTGGCACTGTTT	GG	GG	GG	GG
AX-109878539	chr4B	106819714	CCACTGGACGGAGGGAGTATGTTTTAGGTGATGAC[C/T]GTTATCTGATTTGGCTAGCTGTTTTAGAGTAGAGT	TT	TT	TT	TT
AX-111503762	chr4B	106953718	GTGCTACAGGGACACTCGAAATATGTTCCCGAGTC[A/G]TAATTCGTTGTTACTTGGACGAAAATGCAGCGGAT	GG	GG	GG	GG
AX-111286171	chr4B	107093230	CCAGTTGTCAGCCTCTCCACGCACAGTCTACTTCT[A/G]ATGGTGTCATTCATTGACTAGTTCGTGCCGAGCCC	GG	GG	GG	GG
AX-111796616	chr4B	107728215	GTAGTACCGCACGAGAGGTGCGGTAGTACTGCTCG[A/G]AATCCAATCCGGCACATAATGGATCTAGGCACATC	GG	GG	GG	GG
AX-94429236	chr4B	109824748	AGAGAGAAAGTATGAAAGCGCAAGTAGAAAGTATG[A/C]AAAACTCGATACTCACTCCACACTTGTCTGCTGCT	CC	CC	CC	CC
AX-94859619	chr4B	109925536	GACACTGTTCCTGGGCTTGTAGATGCTTATGCAGC[A/G]GCTCGTGCTGGGGAGATGCTTCTGATGTCCAGCTT	AA	AA	AA	AA
AX-108838553	chr4B	110841898	AATGCGGAGGAATCGTAAAGATTTTGATAGGTCTT[C/T]GAGTGGTTGAACAGTCTCTCGCTATATCATGACAG	CC	CC	CC	CC
AX-109993217	chr4B	121453416	GCTGACGGAGAAGATAATCCGAAATGCAGACCAGC[A/G]GGAGGAGACCAATGCCTTGTTGAAGAGGACCGGCG	AA	AA	AA	AA
AX-108796389	chr4B	125176991	AATTTAATTGGGGATCTTAGTTGTGCATCTTAATT[A/G]GGGATTGACTTATCTCCTCCCGTACAACATGAGGC	GG	GG	GG	GG
AX-109324407	chr4B	132721931	GCACTTCTTTCACCTCAATGTGATGTTACTCAAGA[G/T]TAAGATTCTATTTACAGTTTATCCCAATATGCACA	GG	GG	GG	GG
AX-110534482	chr4B	133816626	AACTTCATGGTCACCTGATGTAAAAATATCATCTG[C/T]GTCCCGTTGCAACACTTGATTACACGTAGCTGATC	CC	CC	CC	CC
AX-110361588	chr4B	135816221	TATGCCTCGGGAACAAACTTTTCTCGGTGGCAACC[A/G]CAGTTTTGCATCCTAACGAGTGAAAATTCCTTGAC	GG	GG	GG	GG
AX-110445927	chr4B	136424452	CTAGGAATGCAATTTGTATTCAGTACGGCATATCA[A/C]CCACAGACAGGGGGACAGACTGAACGCATAAATCA	CC	CC	CC	CC
AX-108782016	chr4B	139762945	ATCATGCATTGGTTCCAGATGCAACTAGATGAAGC[C/T]GCACTAATATTCGAACTGAAACGAAAATGAATCCT	TT	TT	TT	TT
AX-109865884	chr4B	143284526	GTGAGTCGACAATATTACAACATACTTCAATTGAC[A/G]ATAATTAACCAGTGGAGTGGCTGTACCTTCAAGCT	GG	GG	GG	GG
AX-109425917	chr4B	145432022	GACCCTAGAAGTTATGCTTCATGGTTCATTAAAGC[A/G]AACCAGCTTTACTTACAGCCACACCAGATTCTTTT	GG	GG	GG	GG
AX-110644364	chr4B	146486803	GCGAATCGCGAACTGTTTTTTTGGACCGTGCGATA[C/T]GGATCGGACGGGGACAGAGTCGTTCGGATCTGTAC	CC	CC	CC	CC
AX-109839900	chr4B	149989084	GAAACTGAAACAGACATAATTTTTACATGCGGACT[C/T]CGATTTTGATGATCTTGGGCTCGTTTTGAAGCTAT	CC	CC	CC	CC
AX-108920823	chr4B	152383525	ATGGGCAGCAGCGCACGTCATCGGATGGCCGAATC[C/T]AGACAATTCCTGGTCGGATCGACTCGATGGCGAGC	CC	CC	CC	CC
AX-110961699	chr4B	153314087	TACAGCCCGCTAAGTCATGGCCCGTTACGGCCTAT[A/C]CGAATCAGGCGTAGTAGCATTATCAGGGCCAAGCA	CC	CC	CC	CC
AX-110560340	chr4B	153327320	GTATGCTAGACCCCGTTTCGGCTCTTCTGTCCAAG[C/T]AGGTTGGCTCTCGTTGAATAGGACGTAGTCCGACC	CC	CC	CC	CC
AX-108850980	chr4B	153401181	TGCACAAAGAGCATGTAGAGTAGTTAGCACACAGA[G/T]GATTTTTATCCAGGTTCAGGCCACGAGGATGCATA	GG	GG	GG	GG
AX-110552774	chr4B	153891074	CTTGTAGACACGCCATACGCCTGGTTGCTTAACCT[G/T]CCAGCATCTTCTATGGCCTCCTGGGAGGAGCTCTG	GG	GG	GG	GG
AX-110975005	chr4B	154296427	GCCATCCATCGTTCCGAGCAACATGGGGAAAGTCT[A/G]ACGTTGACTCGTCTAATGAATGTCGTTGACGGACC	GG	GG	GG	GG
AX-110027725	chr4B	155279169	CTTTAGGTAGAGGAGCCGGACAGTCAATCTGCTTC[A/G]CTATCGCTACCCATTCCTGATTAAATCGGCATTGG	GG	GG	GG	GG
AX-110965684	chr4B	155556353	GGCGCGGCTATCGCTAGATTAAACAAGCACGCTCT[A/G]TAGAGGTAGCGCACTTTACCCACACTACGGAACTC	GG	GG	GG	GG
AX-109456115	chr4B	156077381	ACGGAAAGCCTATTAACGGCCTGTTCGCGTATAGC[A/C]CATTTATGACCCGCTATCTTATGGCCCATACGGAC	CC	CC	CC	CC
AX-109509473	chr4B	156082620	GGTCAAGCTCTCTGCACCGGATCCTAACATGTGTC[C/T]CGAGCGCCCAAAGACCTTGACGGAGAGAAGGTCGT	CC	CC	CC	CC
AX-111567429	chr4B	157087197	TTTTCCCAAGGTCTGAGGATAATCAAAATAATTTA[C/T]AGGCTTCTGATTCGAATATGATATGTAAACCATTC	CC	CC	CC	CC
AX-110416991	chr4B	158433241	AGGAAGAACTTATCCGCGGGGAAGCAGTCGACGTA[C/T]GACATTTGCCACATAGTGTTAACCACGTAGAGTGG	CC	CC	CC	CC
AX-109583407	chr4B	158776000	GGATGGATCCTCGGTATGTGCGAGGAATTGCTCGT[C/T]AGGGTATTAATGCGGGAAGAGCTGCAAAGCAGTAG	CC	CC	CC	CC
AX-110017265	chr4B	160564484	CACCCTAGTGTTAGAACCTCAATGGTACGCCGGAA[C/T]CTAAAATCCAACAGAATGGTTGCGTGGCGTGATTC	CC	CC	CC	CC
AX-109374467	chr4B	160620245	CCGATTCATGGGGGCTACATGAGCAAAATTGAATC[A/G]TTATTGTTTCAAGTCCCAACTTATCTTAACAGATT	GG	GG	GG	GG
AX-111077863	chr4B	161160957	CTCCAGAGTCCTGAAACTTGCAACTAAACTCATAC[A/C]TTTGAATCTTGCCTCATACTGATAACCCGCAAGTA	CC	CC	CC	CC
AX-111555225	chr4B	161970039	CTATACATCTTGTATCTTGTGTACCCATCCTTGTA[C/T]GCGTACTTGACGTGTTCTTCATCCAGTCTCTGCTC	CC	CC	CC	CC
AX-110587188	chr4B	163358352	AGACGGTTATTTACTCACGCGACGAGTCTTCCGCT[G/T]ATGAGACCAACTCCATCTACTAGGTTCAGGATGGT	GG	GG	GG	GG
AX-110921358	chr4B	164531186	AAAGTAACTGTCCGGCTTAGGCCCATTCAACCAAA[C/G]ATGGTCTATTACAAAACGCATTGCAAGCCCGGACA	GG	GG	GG	GG
AX-109469506	chr4B	164739330	ATTGCTGTGACTTGGCAGACTTTGGCGAGGTCGCA[A/G]AGTGCCCTTTTATGCCTATTGATTGAGGCGAAAGT	GG	GG	GG	GG
AX-111007966	chr4B	165135450	GTTGATTTTTTTACATAGTGACTGAATTGGTCTCT[A/G]CCATGTCTTCTTTCATATGGCAACAGCTTAGTGTT	GG	GG	GG	GG
AX-111108797	chr4B	166068691	ACCCGGTGGCGTTGGCACATATTGTGGCGGGATAT[A/G]ATACAGACGAAGCAGATCCTTTGTGCGTGGTTGAG	GG	GG	GG	GG
AX-110564408	chr4B	166350340	TCTCATGGACCCCTCGGGAGTCCACCGACCTACTT[A/C]TTCCTCATATAAATACCCATGTACACCGAAAACAT	CC	CC	CC	CC
AX-109961683	chr4B	166657563	AAAATTACTGACAGAACTAGTTGGTTAACTAGTCT[A/G]CCATTGATTCATGCACTTTGAAGTTTACTATCACT	GG	GG	GG	GG
AX-108988131	chr4B	167913287	AAACTATCATGCAAGAACTATTACTGTGGCTGACA[A/G]CGGGCTTTTACCATGCTGGACTACCAAGTAGGCAG	GG	GG	GG	GG
AX-109435753	chr4B	167925728	CGTACATGTCCGTGATGAGGGTAAGGTACTATGTT[C/T]TGGTTTTGTGTTTCTCCAAGGCCCACCAAAAGACA	CC	CC	CC	CC
AX-110657880	chr4B	168187055	TGGCGATTCTGTCGCCGCCGTCGAGTTGCCTGGTT[A/G]TCCCTGTCGCTGACAATGCCTTGTTCGACGCGTGA	GG	GG	GG	GG
AX-111166447	chr4B	168268376	TCGAGTAGAGGAGAGAGGCCGAGTCAAGCGAAGAG[A/C]ATATCTTCCAAAGGAAAGAGGCTGAGTCAACCAAA	CC	CC	CC	CC
AX-109889303	chr4B	169350388	CCCCAATGAAGAGGATTAAGAACTTCACATTAAAC[C/T]AGACACATATGAAGGAGAATTCTTCCAAGAAACAC	CC	CC	CC	CC
AX-111644194	chr4B	170149315	TTGATTTGAGACTTTTGTCTGAGCATCCCCTGTAC[A/G]AGATATTTGAGCGAAATCTTCTGAGATAAAACCAA	GG	GG	GG	GG
AX-111004148	chr4B	171620628	TAAATTGTTTTCTTTCTGTTCTCATGCTAAGGATG[A/C]TGCTGAAAACTGTGTATGTGGAATTACATATGTAA	AA	AA	AA	AA
AX-111129840	chr4B	171826218	ACCGACTCCAATATTTTTAAATCACTTCAACCTTC[A/G]TTCGAAAATAGATGATATTACAGTACTTGCATTTG	GG	GG	GG	GG
AX-111483086	chr4B	172114938	TGATTTTGTGCATACGACTAGATCATCGCCCATCA[A/C]AGATTTGTTTAGTAACGATTGCCGATTTGTATCAC	AA	AA	AA	AA
AX-110739683	chr4B	182100403	AATTTCCTCTTCCAAATATAAGTCCAGTTCTGTAC[A/G]CACACAAGAAGCACTCGTAACAGGCTTTGAGGACA	GG	GG	GG	GG
AX-109477970	chr4B	215394844	ATATGATGAGAACCAAGAGATCAGGGGACAAGGTA[G/T]ATTTTGAAGCCACTCCCGTTAAAATTTGTTGGGCA	GG	GG	GG	GG
AX-110390949	chr4B	242361083	TACTACCACTGCAACTACGTGGGTTGAAGAGACAT[C/T]AAAGTCTGCCTTCGTGTTGCTTGCGCTTGTGCTTC	CC	CC	CC	CC
AX-109058133	chr4B	245967178	CTAGTAGTCTCAAGGTTCCGCAATATCCTTTGCAA[C/T]GGGAAGTGTGTGACAACCGTAATCTCATGGGCTTG	CC	CC	CC	CC
AX-109617655	chr4B	253888129	GTAACGCCTCCAAATATGAATGCCGTAGGATGTGG[A/C]AAATCATCGCTCTCCTACGAGGCCAAAGATAAGGT	CC	CC	CC	CC
AX-110472617	chr4B	259139902	ATTGATTTGCTCTTGGTTCTGTTGTATTTCATGGA[G/T]TGTCAATAGCAGTTCTGGTATATTGAACCAAAATT	GG	GG	GG	GG
AX-110359713	chr4B	267026221	CCAAATCAAAATATGACAAAAGAGGTAATCAATCT[G/T]AACAACAACGCTGACAACCAATTTGTGTTCTACTC	GG	GG	GG	GG
AX-110439634	chr4B	275485528	AATTTGTCTGAGAAACATTTAGCTCTATCAAACGC[A/G]ATCAACTCTTCTGGCCGCGCTGTTATTTGTCTCCA	GG	GG	GG	GG
AX-111468820	chr4B	286170648	TTAACCAGTAAGTACTCGAACTTTGCCTTGCTCCT[A/G]TCTTTACGTCGTTGAGACCTGACATCTTCTATTGG	GG	GG	GG	GG
AX-110962740	chr4B	326500301	ACCCCCTTTTCCCTCCATTCGCAGAGCTGGATAAA[G/T]AAGGAGATCAGATCAACAGCCCCGCACCACTGCCT	GG	GG	GG	GG
AX-109857562	chr4B	360130618	TCTCTCTCTTTGATTGTCAATACCATGTTCTCCTC[A/G]ATGTTCTTGGAATTATCTGTTGTAATCTTCTTTTG	GG	GG	GG	GG
AX-110380407	chr4B	405380036	TAGCAGAAATTATAATAATGTGAACCAAAAACCTG[A/G]CAATCATCTGTATAACCTTACTGTGAGCTAACATA	AA	AA	AA	AA
AX-110002600	chr4B	405389664	CGTCACTATGGGCGTATCTGTCCACCTATTGTACG[A/G]ATATTTGCCAAAAAAAACTATTGTACTGATATTTG	GG	GG	GG	GG
AX-109470365	chr4B	405889902	GCCTTTATCAATAGCAGCCTTTCTTCTTTGACGTT[G/T]TGTTTGGACAAGGCTATGGGGTTGCCAGGGGTGGT	GG	GG	GG	GG
AX-111010182	chr4B	406319807	TAACACATTTTTCTATAAAGTACTAAAACCAACGG[A/G]CAAATTGGGCCCACTCAATCTGCTCGGCCCATCTC	GG	GG	GG	GG
AX-110504870	chr4B	406894839	GGCCGGAGCAAGCATGATGTAATAAGCCGCTTTTT[C/T]TAGGGGCCAGCAAAGGCGACGGTAGAGCTGACCGA	TT	TT	TT	TT
AX-108865619	chr4B	410665797	GTAGCTGAGGTATCACCAAGGAGATGCTTCCATTG[A/C]TCATGCCCTAATTCGGCCCGTGTCAGTGTTTTTTT	CC	CC	CC	CC
AX-108899563	chr4B	411580241	CCTAGTGAGTTCTGAACCTTTTAGTGTTGCAACTT[A/C]TGGGACCTCCATGGACATTGACAAGGCTCAAGATG	CC	CC	CC	CC
AX-109445350	chr4B	411717654	AGGTACGAATCTGTAAAATCTGCATTTATCTGATG[C/G]ACTCGAACAGGGATTAGAATTGAATACTTTTGACC	GG	GG	GG	GG
AX-109382558	chr4B	412368136	ACTCAGGAGCTGCCTGGACGGGTCGTGGATTGCCA[A/G]AACTTTGTAGCAAAGCAAAACTTCATCGAGCCGTC	GG	GG	GG	GG
AX-111709465	chr4B	412765996	CTGCCGTCAGATTCCGGCCTGACAAGTTTCCGTGG[C/T]GGCGGAGCTCTCCTCCGGACTGGCTCTATGACTTT	CC	CC	CC	CC
AX-111487821	chr4B	414054669	ATTCCATTGAATTAGTTTACAAATGCTGAAGTGAA[G/T]CTCACACACTGCATAATTGCAGATGGCGCTGCTGA	GG	GG	GG	GG
AX-110474437	chr4B	414214925	AACTTTCCCTAAACGACGATTATTTTGGAGATAGG[A/G]GGCGTTGGAGATGTTCTAAGTCGACATGGACTGTC	GG	GG	GG	GG
AX-111669008	chr4B	414224332	TGGCTTTTTCCAGATAACTGCAAATGAGCTAACTA[A/G]TAACGGGAAGCACTGAGTACCTCTCCCAAGATGAA	AA	AA	AA	AA
AX-108763109	chr4B	414687569	ATGGTTGCCGCTGGTTGAGGTTTGTCCTTCTCTGG[C/T]TCGCATGTTCTTTGCCGCTACTTTGGATTCATTGT	TT	TT	TT	TT
AX-109399248	chr4B	415788794	CTGGGCGGTGCCCAGGACCCAGCCTCTCAGCGCAT[C/G]TTCAAGTAGTTTACCCATGAGGTGAATGCAGTCCT	CC	CC	CC	CC
AX-108776627	chr4B	416208920	GTTGGTCAGCCGGTCGAGGCCACCCCTCAATGCCG[C/T]AGCAATCATTGCGCTTGTTGATCCTTGGAGGCCGG	CC	CC	CC	CC
AX-109304096	chr4B	416436588	GAACTGTCTGGTTCTTTTGAACTGAACCTACATGA[A/T]CATATCTTCCTACGTTCTTCCTGGCTTGCAGGTTT	AA	AA	AA	AA
AX-109319795	chr4B	416441420	ACACATCCGGTTGCGCCAAGAACCAAAGATTCAGT[A/T]AGCTAATTATCTCATTTCGCCAACAATTTTTGCTG	TT	TT	TT	TT
AX-109410709	chr4B	416885177	TCCAGTGGCTTCGCTTTCGACCAATAGGATGCATT[A/C]TGACCCAGTGGCTTTGCTCCCGATGAACAGGATGC	CC	CC	CC	CC
AX-111642542	chr4B	417138773	TTACCCCGAACTTTGCAGGCGCTGTTTGCTGTATT[C/T]GATGGCCACGGCGGAAAGAACGCGGCAGAGTTCGC	CC	CC	CC	CC
AX-108956726	chr4B	417714108	ATGATGTTCTTGTTGAGGTTATTGTTGTTCTATTC[A/G]GAAGCTCTTAATATCATGTTAAAATCTCCTAGAAG	GG	GG	GG	GG
AX-109911461	chr4B	417920594	CAAAAGAAGCCATTTAAAGGCGGCAAAGAGGGACC[A/G]TCCGGTCTGAATAGAATCCTGGACACACTATGCCA	GG	GG	GG	GG
AX-110146053	chr4B	421230533	CATGACTGTGCGACTCACCTGACATAGGCTCTAAT[C/T]CGTCCAAGATCAAGTCTCCATAGATGTCGGCAGTG	CC	CC	CC	CC
AX-111613670	chr4B	422752051	TAGCGGGCTATAAATGGGCTATAGGCGAATAGGTC[A/G]TTAACGGGCTTTAAGTGGGCCAGTCATTACCTTTT	GG	GG	GG	GG
AX-110366905	chr4B	423358934	TCATAAAGGATAGCAACATCCTCACCATTGTTTTG[C/T]TGCATGGAAGTGTTAGTAACTGATTCATTTTCGAA	CC	CC	CC	CC
AX-108818165	chr4B	423470907	CTTGATGACAAATAGGAAAGCATGCTCGTTGCCTT[C/T]CTATGGCCGAATATCAATCTGTTTGCCTACCAACC	CC	CC	CC	CC
AX-109414168	chr4B	424745642	ATACTTTCCCTTTGAGACTCTTCGTGGAGCGTACA[G/T]GAATATTGTGACATGATGTATGTGTGTTGCAAAAG	GG	GG	GG	GG
AX-110969708	chr4B	426803449	AGCAGAGCGTTCGTCTCTGGGACTGAGTGTTTCAT[C/T]AGAGCCATTCAAGCTGTTAAGATTCCTCCCAACTT	CC	CC	CC	CC
AX-111117569	chr4B	426956061	AAAAAAGGGAAGGGCAGCGTGATCTAGGCGCGAGT[G/T]GAGTGGCCTAAGGGAAAATTTAAACTGGGAAAATA	GG	GG	GG	GG
AX-111538433	chr4B	427014746	GATAGCATAAGCTCACATCCATTACCAAATGTGAG[A/C]AACAATATATAAATGCCTTGCAACAGAGAGGGGGT	CC	CC	CC	CC
AX-109870656	chr4B	427211933	GCACCACTGGTTAAATCTCTCTACTGCATTTCCTT[C/T]AGTAGTTTATATTCACACTCTATGCCGATAGTTTA	CC	CC	CC	CC
AX-108780991	chr4B	428008573	TGTGTGCTTCCTCTCCATCGGTGAAGAGTACTTCT[A/G]GTGAACTTTATCCTTTATAAAGATTATGGCTGTTT	GG	GG	GG	GG
AX-108905378	chr4B	428212464	AAATTTGGATGGCGAATTGTGTTAGGGTCATTCAT[C/T]GGATTCTTCGGGGCAGCATTTGGCAGCGTTGGTGG	TT	TT	TT	TT
AX-111527461	chr4B	430879524	CGAGCATTCCACCACTTAGGCATCATTCGCACCTT[C/G]GATATGCCGTTAGTAAACCCTACGGTAGGATAGGT	GG	GG	GG	GG
AX-111614541	chr4B	433969453	GATTGTCTTGTCAGCGTAATGGCTGGATTGAACTG[C/G]GTGGACGGAAACGGTGCCCTCCAACGCCTTCTCTC	CC	CC	CC	CC
AX-110636079	chr4B	442584356	ATCATAATCATACAACTAGGGTTTAGTGTAACGCC[C/T]CGGATTCGATGCGCCAAGTGTCTGCCAGTTATTCG	CC	CC	CC	CC
AX-110985700	chr4B	445155193	CTCCCAACATGGATCCAGTACAGGAATGACAAAGA[A/C]GATACCGAGTTTAAGACCATCCTTGACCATTTATC	CC	CC	CC	CC
AX-109970298	chr4B	445196430	GAGTTTGATTGTTGAAACTGTGAAGAGAACTGCTG[C/T]AGACCAGAAAACATTATGTGGATATGACCCTCACA	CC	CC	CC	CC
AX-109460233	chr4B	464474861	ACTCCCGGACACCGACGAAGGAGTCCGAACTACTT[C/T]TGGATACCCCAATCTAATCACAGATCATACCGACC	CC	CC	CC	CC
AX-109985045	chr4B	479405807	CGGGAAGGAAAATCAATTTGTGCCCTGTATGGAGA[C/T]GCAATCGTTAGTAGGGGAGAGAGGATCAGATGATA	TT	TT	TT	TT
AX-109374985	chr4B	481101519	CTCGATTGCATGAGTTCCGTTCTTACTGTTTGATA[C/T]GTCTCCAATGTATCTATAATTTTGATTGTTCCATG	CC	CC	CC	CC
AX-109873109	chr4B	481189179	TCATCAGAACAGGAAAATCAACCACTGTATTGCTA[C/G]ATTCAAGGAGCATTGCCAAATGATCATCAAAAATG	GG	GG	GG	GG
AX-109392949	chr4B	481507488	TCTTATTCTTCCATGCCACGTTTATGAACAATATA[C/G]TACTCTATTTTGCACCTACCTCCTGTCAGTAGACC	CC	CC	CC	CC
AX-110973841	chr4B	482128900	TTTGGTAACTGGTTACTTTGTCTTGGTTGGCACAA[C/G]GGATCTATATCGGTCATTATGGCTATGCAGAAACA	CC	CC	CC	CC
AX-108939841	chr4B	483030087	GCGGGGATCACAAGTGAACAACATTGTAGTAGTAA[A/G]TAGGAGTCGTAGAGTAGTCACCTTAAATAGAGAGT	GG	GG	GG	GG
AX-111488369	chr4B	483336885	AGTGAAGAGCACATATGTTACCAGCAATCCGCTGC[A/G]AAACCCTTTCCTAAGCACTTGCTAAGCATCGCTCC	AA	AA	AA	AA
AX-109305229	chr4B	483591396	TAGTGGTTGTTGTTTTGGTGCGCTGGTCCTATGGG[G/T]TCTTAACACGGCGATTTTCAAACTGTCTACTACAA	GG	GG	GG	GG
AX-110589591	chr4B	483764558	TCTGGTCGACAAAGGTCTGGAGGTCTTCCATTTGA[C/T]AGAGGATAAGTATGGCATTGCGCACACCGCTGATC	TT	TT	TT	TT
AX-109468541	chr4B	490667959	CGGCCCGCGGGGCTTGGGGCAGGGCGGTGAGGCTG[A/G]AGGAGACAGACAAGTTCTACCAGGTTGTCAAGAAG	GG	GG	GG	GG
AX-110972316	chr4B	492932761	TGTTATAAAACGCTCATAGTTCGTGCAGCTAAGGT[A/C]GAGTACCTCAAGAGCGCCCTCGCCGAAGCCAGGAA	CC	CC	CC	CC
AX-110933764	chr4B	493390527	GCTCTTCTTAGGGACGGATGGAAATCTTGCGCATA[C/T]ACACACGCTCAACATGATATCCAGCCTTTCCCGCA	CC	CC	CC	CC
AX-111574640	chr4B	496876467	CTTAGTCCATAGGTAGATATAGTGGACTCTCATGG[C/T]AGAACTGTGTTTAAGGTTTATGGATGCACAATCTC	CC	CC	CC	CC
AX-109272358	chr4B	497600664	GGAATGATAGTACTAAGGACAAAGAACAATACTCA[C/G]TTACTGAACTTATCCAAAAGATCAACAGAAAACAT	CC	CC	CC	CC
AX-108859876	chr4B	498658533	GAAGATAGTTTGCAGAAATACATATGAAGCCAATT[G/T]AAAAGGATACTTCAGAATGAAGAATGTATAGGAGA	GG	GG	GG	GG
AX-111025971	chr4B	498834630	AGGCACCATCGAAATACATAATCCATTCTTGGGGT[A/G]CCTCCTTGCCAGAGATAACTGTTTATGTTACTTCC	GG	GG	GG	GG
AX-110505116	chr4B	500131529	ACAAATTTACCATACACATAACTAAATCACACTTG[A/G]CAAACAAGACTCTGCGACTTTCAATGAACACATTT	GG	GG	GG	GG
AX-111153083	chr4B	508612224	CGCAGAGACGAGGAACCAGGACATCTATGAGCAGT[C/T]CGGCCGCTTCAAGATGGGTTGTCTGGAGCGGTAGA	CC	CC	CC	CC
AX-109941382	chr4B	514571609	CGCACACGCATGGTAGTGGAATTGCACACTCGTTT[G/T]CATAGTCGCACATGCATGGTCATGTAGTTGCACAC	GG	GG	GG	GG
AX-111028683	chr4B	515049724	AAGGCGGCTTTCCAGGTGCTTATACATGGATTTGG[G/T]GGTGAAGCGTTTGTTTTTACCAAGATTCCAAACGA	TT	TT	TT	TT
AX-109330683	chr4B	517563935	TGAGAGGCTTGTATTGTTAAGACCAAAAAGGAGTT[A/G]GCAAGGTCAGCGACACATATGGAGCAAGTTAGTTG	GG	GG	GG	GG
AX-111486674	chr4B	518872429	AAAACACAAGAATAGGTCAAACGTAGGAATAAGAT[A/G]TTATGACATTTGGAATCCTACATTGAATGGAAAAC	GG	GG	GG	GG
AX-111046577	chr4B	522801293	AGCAAATAGGAAAAACAGTCGAAGCATACATGGAC[G/T]ATGTGGTCACTAAAACAAAATACGTCGAGTCACTA	GG	GG	GG	GG
AX-111455852	chr4B	527409141	GAAGGTGGTGTTGCTGGGTTTGATCCTTGACGGGT[C/T]AATACCCATTTTCCTTACGGTATCTGCATATATAG	CC	CC	CC	CC
AX-111472597	chr4B	530545441	AACCTCCCATTCATCTTCTGGCGATTCAACAGGAA[C/T]GAAACTTCCAGTTCTTAAAACAGTTCCCGGGTGAG	CC	CC	CC	CC
AX-111357876	chr4B	531487382	TCAACAGTGCGGTGCGTATGGCTGCAGCATTTCTG[C/G]TAGGTAGGAGTAGTTGTTGCTGGCCGTGTCTCTAG	CC	CC	CC	CC
AX-108895597	chr4B	539026469	GAGTCGGTAGAAGAAAACGCAGAAAGATGGAACAC[G/T]CACCCAGAGGTAACAGGAACGTCCATCTGGATCTT	TT	TT	TT	TT
AX-110930571	chr4B	541127768	GAAAAATACGATCACACATGTCAAGTTTAGATCTT[A/G]AACCCAGATGGTAGTTTCCACGTAAAATACCTAGT	GG	GG	GG	GG
AX-108817437	chr4B	544445740	TCAACCTCAAGGCCTTGCCATCCTAGCGCAAGCTG[A/G]CAGATGTTACTCTCCCAGAGGTCGCACTTATTGTA	GG	GG	GG	GG
AX-111006678	chr4B	544592378	CACCGTGAGATCAGCTTCCAAAATGATGATTGCTA[C/T]AAAGTATAGGCGGGAAGCATGGATTGATGGATCTG	CC	CC	CC	CC
AX-110014826	chr4B	545448467	TAGCGGCCTGCCTGTAGCACGGCCGCCAAAAGCCC[C/T]CCCTCTTCCTGATAGATACATGTACGATGTTCCTA	CC	CC	CC	CC
AX-111213157	chr4B	546817963	ACCATCTAGGCAGTTTCCTTTCAGCTTCCGTCGTT[C/T]GGTAAGAGCATCTACTGCCGAACGGCTCAAACTAT	CC	CC	CC	CC
AX-109844491	chr4B	546913226	CGCAAGTTCGGTAAGTTTTTGTACGTTTGCAAGGT[G/T]TATCCCTTATTTGTATACTTCGAGGAATACTCCTA	GG	GG	GG	GG
AX-110960404	chr4B	547050990	GCCAACTTTACCTTAAATGTCAGAACCCGGTTTAT[A/C]AATGCACATACATTTCATTATCTCCTTCCCCCGGC	CC	CC	CC	CC
AX-108737263	chr4B	547218854	TGCTTGAGAGATATGATACTAGTGAACTATGCCCC[A/C]TGGGTATATTCTCCATAATTAAAACTTTACAAAAA	CC	CC	CC	CC
AX-108740622	chr4B	549619454	CACAGTAGGAGTAATCTAGTGTAGACAAATACCAT[C/G]AGAGGATTGTTCACTAAATGGTAAATTGAGGGATT	GG	GG	GG	GG
AX-108950889	chr4B	550350455	GTATGTACGTACACGTTCACGACCAAAATGAAAAT[G/T]CTACGTACGCTTCCTTGCTGTTAGGCACTGGTTCC	GG	GG	GG	GG
AX-108855450	chr4B	550820528	GGATACAAAATTATGCCTGAAGACATTGTCACTTA[C/T]CGGAACAACCTGGCGGCGGCACAGTCGGAGCCTCA	CC	CC	CC	CC
AX-108855711	chr4B	552632075	TTGAGAGAGTAGATCTGACGCTCAAACGCTCGGGT[C/G]AAGACATTGACTACCTTGCCCGATGGATGTGTAAG	CC	CC	CC	CC
AX-110931765	chr4B	553529091	AGCCATCTGATTAAAATCTGGTCCTACGGTCACCA[A/G]GACGGCGACGCATACGTGGTTATCCGTCGGGTGAT	GG	GG	GG	GG
AX-110503470	chr4B	553853886	AAAATAAAAATGAATTAGAATATCAGACCCGATGG[A/G]TGCCCTATTTGGTCGGGACACCCGTTGGCCGTCGG	GG	GG	GG	GG
AX-111526146	chr4B	554560964	AAAGTATCAATCCAGCTATTTTTGCATTGGTGCAA[C/T]CTTGAGTATGCTGGCATATAAACATTATTGAACTC	CC	CC	CC	CC
AX-110548625	chr4B	554701984	GCATGATGACGAGCATTATCTATATACTCAGTGGT[G/T]CCTGGCAACTTATTCCAATGGATCACCTCTTCTTG	GG	GG	GG	GG
AX-94513518	chr4B	556060807	TGACCATGGATGGGAATGAAGATCTAACACCTAAA[G/T]AAAGTTGGAACCCTATAGGTGAACACAAGCTACAA	GG	GG	GG	GG
AX-110984143	chr4B	556070886	GGTGTTAAGTGTGCTGAGAGATCATCAAACTGGCA[C/G]CTGGTGATCTCAAGTTCTTTCCCACTCATTGATCG	GG	GG	GG	GG
AX-109887553	chr4B	590851587	TCCAAGAATCCAACACAAGGTTTTGAACAAAAATC[A/C]TAGTTCCCATAAATTCACCTCACGCTTAGTTTCCA	CC	CC	CC	CC
AX-108884283	chr4B	590854508	CTGATCGCGTACGTCATCTGCTGTGTATCTCACTG[A/G]ACTCGTATTGTCTGAAAATATAGAGATAAATTGAC	GG	GG	GG	GG
AX-108730982	chr4B	592629296	AATTGGCCAAGCTTCATTCCAACTAGCCGAACTTG[C/T]ATTGCTTGGATACGAACAGCAAGAATGTATACACC	TT	TT	TT	TT
AX-111515009	chr4B	604873064	GATGCGCTTTCCTAACCAAAGAGAGGTGGATAAAG[C/T]TCTGTTTGTTGAATACATTCCTCTTAGATCCTTGG	CC	CC	CC	CC
AX-111039218	chr4B	604972052	ATGACCAAGTCTCCTCTGAACGAAAGCTTGGTAGA[C/T]TATGGTAACGTGGGCTTAGCCCCCTTCTGCAAAGC	CC	CC	CC	CC
AX-109971821	chr4B	604997362	GATCTAGCTCTATGACCCTCAGTGGAACCCTAGTA[G/T]ACCTATGTGCTCCTCTTCATTGTTATGCATTGCCC	GG	GG	GG	GG
AX-111040979	chr4B	605091790	AACAATGTGGCTACCATAGCGACGATAATGACAAT[A/G]ACTGGAGCACATGTAACAGAAGGACAAAACCACCA	GG	GG	GG	GG
AX-110018975	chr4B	605400258	AATTTTCGGTTTACTCCCTTACGGCGGACCTAGCC[A/G]ATCCCCTAAAAACGTTACGTAGTATGAATTTTTTA	GG	GG	GG	GG
AX-109273321	chr4B	608984357	AACATCTCTTGTGCAACACCCCATCATTTTGACGC[A/G]GTTCGTTGTATAAGGGTTTTTGTAAAAGACCACCA	GG	GG	GG	GG
AX-108832760	chr4B	611312561	AAGGAAAAAACTGGTTACTATAGAGCAAGACTAGT[A/C]TGGCAGCAAGATGAGGAACAAAAAGAAATACCATT	CC	CC	CC	CC
AX-108879566	chr4B	611706013	GTTGCACATATGAGGTTCTGTACGGTGCTCTTTTG[C/T]GAACTAGACGAAGGCCCCTTTGTAATAGTTGCTGG	CC	CC	CC	CC
AX-109290111	chr4B	612255248	CGAGGTTGTAAGTTAGATTAGGGCATGAGTTCGGG[A/G]TTGAAATGTGCACTTCACTCAAACAAAAATATACC	GG	GG	GG	GG
AX-109921641	chr4B	612600381	TAGGTACTCACGAAGAGGAGTAACACGTTTTCAAA[G/T]GAGCTATAAGAATGTTGAACTAAGCTATCTGCTGC	GG	GG	GG	GG
AX-109286399	chr4B	620575591	GATATATATATTCCTTTACGCAGACCAACATTGTA[A/G]ATATTTCCTTCTACAGTCTTGATTTGAATTGTTGA	GG	GG	GG	GG
AX-108808745	chr4B	622781309	GAAGCAGGAAATATTCTCGAGGATCTCAGGCTATT[A/G]TGAACAGAGTGACATTCACTCCCCTAATCTCACTG	GG	GG	GG	GG
AX-111119915	chr4B	635867740	CGCGTTTTCTCGGGTTTCACGGCGCGATAACGAAG[C/T]AGTAGCACGAGGAGGCAGGCGGCCGACATGAGAAG	TT	TT	TT	TT
AX-108751245	chr4B	639126569	TAGCTCCGTGTGATGCGTGTAGTGGTAGTAGTGAG[C/T]ATTTCTCCTCAGTCCTAGCTAAGATAGCCTTGTTG	TT	TT	TT	TT
AX-108745161	chr4B	643490646	ATAGCGTGCTATAGCGGAGCTATAGCGGGCTATTT[A/G]AAACAGTGAATCCTTTTCGAGCAGAACCATCATGA	GG	GG	GG	GG
AX-111559221	chr4B	643757581	GATCAAATAGCACATCTTTTATTGAGGATAACTAA[C/T]CATTGGGGAACAAAAGTGCAAAACGTTGTGAAAAC	CC	CC	CC	CC
AX-110052329	chr4B	649542648	GCGCTGGTTGGTTTGGCCGGCTGTAATATTGCCTT[C/T]GCGATGAACCTTATGTTCCGTTTCATGCCGGTTGT	CC	CC	CC	CC
AX-110997426	chr4B	649545255	CGAGAATGGGCCGTTCGGTTTAGCCTGGGCTGGAA[A/G]GAAACCTGGCCCATTTCGATCATCCTATTGCCCGT	GG	GG	GG	GG
AX-109940286	chr4B	649569288	TGGATTGGACTTGAGGAATTTTAACTTAGTCCCTG[A/G]TTTTCACATTGATTGGATATGATTAAGCGCAACTC	AA	AA	AA	AA
AX-110918369	chr4B	650704574	AATTACATACGGTTTCCATTGTATATCTTAAGTTG[C/G]CACAATTTCTGCAACGTGCAACCAAATTCGTCTTT	CC	CC	CC	CC
AX-108756487	chr4B	652405215	TTCTGATTTGATGGTAACGCTTACTATTTTGTACC[C/T]CTCCGTCCGAAAATACTTATCATCAAAATGGATAA	CC	CC	CC	CC
AX-110987593	chr4B	653514360	CCAGATGCATATTAAGTAGTGATTTTGGTTTGCAC[A/G]TTCTTTTGGTGTGATCACGTTATGTTTTTTCTCTA	AA	AA	AA	AA
AX-111041469	chr4B	653528474	TAAGGGAACAAATGGGGACGTCTACATGGAGTACA[A/C]GCAGGTACTTTAATGATTTGACCCTCTTAGCCCCT	AA	AA	AA	AA
AX-109363329	chr4B	653846153	TAGCTAAGCTTTTTTCAAGCAATATAGATACACCA[C/T]CAGAGTGCATATCAACAATAGAAGGACAGCTATCA	CC	CC	CC	CC
AX-110978724	chr4B	653982486	CTGGACATCAAAGATTTTTTATAAAACGACTGCTT[C/G]ATTATGAAGTTTGCTTACAAATTCCTCTCTGACAC	GG	GG	GG	GG
AX-109468664	chr4B	656075363	GTATGTAGTGGTGAAATAGGGCATATGCCGCGCGA[C/T]AGAGCAAAGCCCACCGTATAATAACAACAAGGTAA	CC	CC	CC	CC
AX-111673206	chr4B	656896787	ACATATAAGCCGACATCGAGATGTATGAACAGGAG[G/T]ACTTGAGGGGGCACCCAATGACAAAGACATTGAGA	TT	TT	TT	TT
AX-111000127	chr4B	657819878	ATTTTTTTTCTCCGAGCACCTCTCCTCAGCACCTT[C/G]CATTTTACAAGGCCTAAGAAAACCGACATCTTCCC	GG	GG	GG	GG
AX-111511555	chr4B	658572172	GGCCGATAGTATGCTATGATATTACACAAAACAAG[C/T]GTGGTTACTGATTCGGACTCCAGTGAATACAATCA	CC	CC	CC	CC
AX-111132179	chr4B	658797052	TTCTCCAATGGATTGTGAAAAAGTTGTACTTCCCT[A/G]ATGGATATGCAGCTAATATCACGAGGGGAGTGAAT	GG	GG	GG	GG
AX-110448788	chr4B	658952261	GTTCCTGGGGGCATCTTTGCAATCCACTTAGATCA[G/T]AGTTAAGAGTAACCAACTCATACATTGCCTCTTGA	GG	GG	GG	GG
AX-109368782	chr4B	660727439	GGCAACAACAACCGTGTCAATCTACATAATACAGA[C/G]AAAGACTAAAATATTGGAACTGAACTTACCTCTTC	GG	GG	GG	GG
AX-110036160	chr4B	663039410	AGACGGATTAAGAGGTTGTCGGAAATAACCCACCC[C/T]GGGATAAGTTGTGTCAGAAATATGAGAGACCTCTA	TT	TT	TT	TT
AX-111622264	chr4B	663468906	CCAACTGGTTCCGGGGGCATTCTCACCGTTCTCGA[C/G]GCACACACCTTAGTGGTGAACTGGTCCCATCTTTC	GG	GG	GG	GG
AX-110364031	chr4B	664768617	CCCATGCTTAAGTTTTTGCTTCCACACCGCTGAAA[C/T]TCCCTTTGAACTATTATTTCTTTTCGACATCTGTA	CC	CC	CC	CC
AX-110472490	chr4B	672244241	AGGCGGCGCGCTGTGAGGGCCAGATGCAACATACA[G/T]ACAGATACAGATGATAATGGACGGTCAGGATGAAA	GG	GG	GG	GG
AX-108755302	chr4B	673473175	AATTGCTACTCACAATGGAATGCTCTTATCCCTAT[A/T]TCCTTTATACAGTTATATGCCTATTCCATTCGACC	AA	AA	AA	AA
